# Supplementary material for: Novel Antimicrobial Peptides Designed Using a Recurrent Neural Network Reduce Mortality in Experimental Sepsis
Source: Antibiotics (Basel). 2022 Mar 18;11(3):411. doi: 10.3390/antibiotics11030411 (PMC8944797; doi:10.3390/antibiotics11030411)
Supplement: Supplementary file 1 [file antibiotics-11-00411-s001.zip]

Archive with 9 entries (9 files):
- helical_sequences.fasta
- PEP-137.pdb
- PEP-36.pdb
- PEP-38.pdb
- Peptides screening algorithms.xlsx
- random_sequences.fasta
- Sampled peptides.csv
- Supplementary Tables and Figures.pdf
- Training dataset.csv
