# Supplementary material for: Novel Antimicrobial Peptides Designed Using a Recurrent Neural Network Reduce Mortality in Experimental Sepsis
Source: Antibiotics (Basel). 2022 Mar 18;11(3):411. doi: 10.3390/antibiotics11030411 (PMC8944797; doi:10.3390/antibiotics11030411)
Supplement: Supplementary file 1 [file antibiotics-11-00411-s001.zip › helical_sequences.fasta]

>Seq_0
LRVIRLGIRGVKLGGKAARIILRGVRVILKAARIIGKIVKV
>Seq_1
VIRGARAAVRGGRVVIKILRGVVKIVKLGLKIARAVARLIK
>Seq_2
KIGKGILRGAKLAIKALK
>Seq_3
GKGGRLLARVGRIIARGLRLVGKVGKIVAKVLKAA
>Seq_4
KLVRVVIR
>Seq_5
VRIVRILLKLIKVGIKAIKLLVKAIKIV
>Seq_6
VKIVRVAGRVVRGAIRVARAAVKLLKGGVKIAKIAVRGI
>Seq_7
IKGIKIVVKVARIIAKGLKGAVRIVKAAAKVLKIALRAVRIGLRI
>Seq_8
LLARVIRVALRAARALAKAAKLAIRAIR
>Seq_9
KLARLIIKVIRIGLRGGRGAVRAVKVIGRVGKVLLKILKA
>Seq_10
IIVKIIRILIKLIRAVIKVLRGVARLGKLAIKLAKVLVRGI
>Seq_11
LARLLRVVIKGVRLVGKVARIGAKAGKA
>Seq_12
GIRGVRL
>Seq_13
RGGRVIVKAAKAGAKLVK
>Seq_14
AGKLIRALVKLVRILGKVGRLAGKAARAGAKVVKLIAR
>Seq_15
AVLRLARLVGRLAKVGVRLVKAAIKV
>Seq_16
VKALKLVIKVIKALGKLIRG
>Seq_17
KIVKGLARIIRGGIKVGKVGLKVIRGLARLAKIVVRVVRGAI
>Seq_18
IKLARLALKAGRVVLKLLKILAKLVKIGL
>Seq_19
VKLLRLGLRAIRVVVKAGRAILRAIK
>Seq_20
LARLLRLAARAIRIVVKIARVVGKVVRVILKAAKLVARVARAA
>Seq_21
KIAKGIGRVL
>Seq_22
GGRVIKGVVKGGRAILKIVKLAL
>Seq_23
VGRIVRIVVKVVRVGAKALRLIVKGG
>Seq_24
LKGLRLVAKLGKI
>Seq_25
LARILRAIVKLGRALIKLVKIIVKLVKVLIRGIKAAIR
>Seq_26
IRGIRAVIKGIKGGAR
>Seq_27
LVRAIKLAAKGVRGVGKGLRVIIRGAKVAL
>Seq_28
AIVKLVRIIAKAGRVAARIAKGVIKLL
>Seq_29
VRVVKGLIKGAKAVGKAGRIGAKIGKVVGRVLRA
>Seq_30
IAKVAKGAVRGARAVLKGLKLAIRLLKAVIKGAKVGAKAAKIGLR
>Seq_31
IAVKALKAVARLVRVGIRAVRVVLKIARAGIKIARVVLR
>Seq_32
IGKGVRAGAKGVRVVLRGIRLIIKAVKGLGRVAKVIL
>Seq_33
GGKIARGALKLAKVGA
>Seq_34
VKVLRAIAKA
>Seq_35
IKGGRGAGRVGRVLGKAGKIIAKGAKLL
>Seq_36
KAVKVVGKVIRGVGRILRGIV
>Seq_37
VILKAARGVAKGVRIGGKVIRVGARGIKLLARIIRVLVKVL
>Seq_38
IGRAIKVGIKALKV
>Seq_39
ARLVRAILRVIKGGVRGVRAVLRIVRALGKLLKILIKGLKLAL
>Seq_40
VGVKVVRVGVR
>Seq_41
IIAKIGRLLIKIGRILGKAIKGILRVVKLIIRGGRILLKLVRG
>Seq_42
VGVRIAKGVIKIAKAVVRGIKAIARAAR
>Seq_43
AAKIVRVGGRLVRLLARIIRIILRVIRIIIKAVRIIVRLVRVGLRA
>Seq_44
VKVIKGALKGAKAAIKIIRIALKLLKVI
>Seq_45
GARAIKGIARVLKVALRGLKAIGKGLRGILKVAKALGRLIRG
>Seq_46
GKIGRIVGKIIKVGGRIIKVAAKIIRLVIRVGRII
>Seq_47
AVKIIKALGRLARAGLKLGRVIIRILKLGAKG
>Seq_48
VARVIKGGIKIVKAAVRVG
>Seq_49
LVRAIKIGIKVIRLIVRLGRLLAKVLKIVVRVLRGGAKAAKAVGRVI
>Seq_50
LGIRLVRVGLRVLKAVGRAIKV
>Seq_51
IVVKIGRALVRAIKAGVKLLKIIAKGVKVGAKAAKVGGRGLKG
>Seq_52
IRLLRIAAKLGRALGRALRALVKVLKVGVRGIRIALKGIKILGKL
>Seq_53
LKLAKGAAKAIRLVLRIAKGIVKGLKILLRIGKGGLKALKA
>Seq_54
LGKVIRVALRLLRGAGRAAKAAGKGVKGLARLVR
>Seq_55
IIKVGRVALKALKAIIRLIKGGARAGRVLIKAARIVGRI
>Seq_56
LGKLAKLAIKAARVGIKGIRAGIRAARAVIKLARGALR
>Seq_57
AAAKVGRVIGRVLRVVARIGKVVLKVGR
>Seq_58
LRLVRAGLRGIRGLIKGIKLIVKIARILGKIVRIA
>Seq_59
LAARAGKGIARVVKGLIKAAKLILK
>Seq_60
RAAKGALRGAKLGVRGVRALAK
>Seq_61
LKLGKAIGKAARVVVKLGRGIAKAGKLIVRVLKVAGRIVRVG
>Seq_62
IRAIRLIIRAIRIGIKGVKGVVRVIKVVLKV
>Seq_63
ARGLRGAGRAAKLAIRLGRIIAKALKVIVKVVRLIVKLGKV
>Seq_64
RGARAGVKIGRAGGRAVKLLIRAGKIGLRAIRVVGRGIRAVVKA
>Seq_65
KLARVAVRIVKGVAKGAKLGIKGGRVVIR
>Seq_66
LILRVARLAIKILRIAVRLLKAIARGIKGLGRILRAVVRVLR
>Seq_67
AVKAGRIGVKIARGLVRAVRAILRAIRIGGRLIKAGLKVV
>Seq_68
GVLKIVKLAAKIIRGLA
>Seq_69
IKVVKIGLRIAKIAVRVLKLLLRGI
>Seq_70
RIGKIGVKAGKGILKIVKIILKALRIVARVVRALL
>Seq_71
LKIAKAAGKLARLLLKGVRVGAKLLKLVLRLVKGAI
>Seq_72
VLGRVGKGAGKAVRGGVKGIRIGLRIVKGLLRGVKLGLRGI
>Seq_73
AIRIIKLL
>Seq_74
IKVGRLALRAGRGVAKGVRVLAKAVRVILKAIRLVGRAGKIALKGV
>Seq_75
ARAIKAGARALKGGIKVGKIG
>Seq_76
KAIRILGRLGKVILRAVKLIIRIARLAVK
>Seq_77
VRVVKLGVKAIKLLLRI
>Seq_78
VLLKVGRAVIK
>Seq_79
LLIKLLRGAGRGARVVIRVIRGLARLIRIIVKGLKL
>Seq_80
AARAARGAGKIVKVVGRGLKIGGRGLKGLAKLGRIALRLAR
>Seq_81
KLVKGVGKV
>Seq_82
IARVIKVAIKLAKVALKLIRIGIR
>Seq_83
IRGVKGAAKAARILIRLIRGAVRVARVLAKALKGIIKVGKGLLK
>Seq_84
RAGRVGIKGIKAGVRAIKVAVKLIR
>Seq_85
KVIKLVLRVIRGIVKGGRGGLKAARILIKLVRLIIRAVR
>Seq_86
IVKLVRGGLRIIKIGARGGRIAVRLVKLAVKLIKAAVRGVRALLRIA
>Seq_87
IIVRLIKGAAKGARGLGK
>Seq_88
LARGGRLLVKGLRVIA
>Seq_89
RVIKGLAKAAK
>Seq_90
RVAKLAGRALKGIGRGAKLLLRIARV
>Seq_91
KAVRAVVKIAKLIIRVGKLVAKVGRIIARGIKGAI
>Seq_92
KGGKAVVRVGRILIRAIRIVARAIKGALRGVRG
>Seq_93
RIAKAGGKGAKAGGRVVKALAR
>Seq_94
LVARGVKIGIKAAKLVARAIKGVVKLVKAI
>Seq_95
ARILKALIKI
>Seq_96
LRVIRVVAKIVKALLKLVR
>Seq_97
GLVRLGRLGAKLGRAGLKVAKIGLRGLKALGRAIKGGIRGLRIAGKI
>Seq_98
KVGKLIVRVGRAVIRI
>Seq_99
GKGGKGLIRLGRIVAKGAKIAARIGRIGGRGARVGAKLGR
>Seq_100
AIKAIRLLA
>Seq_101
RGGKAVLKVLKAAIKLAKILGKGAKLALKIIRGIIKV
>Seq_102
GVLKVIKVVVKLIRAALRAVRVLIK
>Seq_103
LVRLLKLAIKVARGVGKGVKIIGRAAKAGIRILKGLVKAIKIGLRLVRL
>Seq_104
RILKGIGRIIKGIVRVGKGIAKLIKIVA
>Seq_105
KGVKLVARVLKVILKLGRVVGKAGKALGKGIK
>Seq_106
ILGKGARGVGRGARGVGRAAKAIVKVIRLGIRGVRIILRVG
>Seq_107
IRALKGAIRGLKIIGKLARVI
>Seq_108
ARAIKGALRVLKIALRVIKLGLRV
>Seq_109
GRLLKAVGKLARGIGRAVRLLGRIGKGAIRAGKGIIRAVKILGKGI
>Seq_110
VARIGKLG
>Seq_111
IKLIRLAG
>Seq_112
KVARGLGR
>Seq_113
LRGARVVVKIVKGGAKGAKLGIKI
>Seq_114
LLVKAIKVVLKLLRAVGKAGKGLAKIA
>Seq_115
IVRALRVGVRGARVIVKVLRILGRGARGVVRLLRGGVRVLKI
>Seq_116
LKLVKVLGKIGRIAGKIVRLIARAIKIVVKLVRIAGRAAKG
>Seq_117
LRILRGAGRAAKVVLRILKAVLKV
>Seq_118
IIIRGLKVIIKAAKVIIKVAKLVIKAARLIIKGGKGVIRV
>Seq_119
IVRAGRALGKVVKGAIR
>Seq_120
RLGRGLL
>Seq_121
GLLKALKGIIRVVRIGIKAIKVGGRIVKLG
>Seq_122
GRAIRAGLKAIRGAVKVLKLLARG
>Seq_123
VRIAKGVIKVGKALARAVKIIGR
>Seq_124
GKLIKVGAKGIKAAA
>Seq_125
AVIKIGKVA
>Seq_126
VRIARILVKAAKALIKV
>Seq_127
VLKVVKGAVRI
>Seq_128
VVLRIGKALGKIGKAAVRGVK
>Seq_129
RIAKGVGRVGKVVLKVVKLVVKGLRGGGKLLKG
>Seq_130
RAGKAVARIIK
>Seq_131
LLRGLRGVGRALKIILKAVKGVVRALKGLLRGARAGVKG
>Seq_132
LVRLVKL
>Seq_133
GVKGLRAGGKIIRVVIKILRVGARGV
>Seq_134
IKLGKLGARGIRIVG
>Seq_135
VIRIGKILARLGRAVAKGVKIIIRLLRGIGKVAKAIVRVIKAAIRL
>Seq_136
RLIRVLVRVVKGAAKVA
>Seq_137
RIVRIAAKGIRLAVKAVKALVKIARVGARGVKLIGRAVKV
>Seq_138
GKIGKIGVKVIKVVVRLAKAGVKIVRIGLKVVKLLLRILRIIGRA
>Seq_139
AARGVKGAARIVRAIGRIGKGVIKLIR
>Seq_140
IKVARIGGRLIRLVIRIARAGVKIARI
>Seq_141
AGIKLIRLLARVGKAAVRAVR
>Seq_142
KLGKLILRAVRLIIKVL
>Seq_143
GIIRVLRIAGKVARLGVRIVRGIVKVGKAII
>Seq_144
GVLRAVRLAIKAGKVVVRALKGAAKLLKGAARVVRIGLRLAKV
>Seq_145
LVVKIGRIGLRVIRAGLRGARL
>Seq_146
LLKGAKILAKIGRGLLKGVKGGIRAVKLALKGGRAVGKLARGLIK
>Seq_147
GIIKILKAGIKILRIAGKILRVGLKLLKVILRAIKAG
>Seq_148
LLGKIAKGAVKAGRAAVKLVKVAIRIVRILVRALRLVIRLLKG
>Seq_149
GRLVRIVGKILKLAVR
>Seq_150
IKGIRLIGRAARAILRLVRIAGKLVK
>Seq_151
LKAARIIIRILKILAKAIKVAGR
>Seq_152
VAIKAVKLLGKIARIIARLIRGLVKILKILVKVGRAGLK
>Seq_153
VVRGLKIALRAIRVAGRVGKGVGRLIKGIGKVGKLA
>Seq_154
AVVRGAKIALRLVRGGV
>Seq_155
RIAKIALRAARVGLRIIRVIIRVIKAGVRALRGLIRGVKGIGK
>Seq_156
VRGAKAIV
>Seq_157
GKVIKGVLRGLKGALKVARVL
>Seq_158
VVVKVVKILVKVVRII
>Seq_159
ILKIIRG
>Seq_160
GAVRVVKA
>Seq_161
KAVKVAIKGIRAIVKILKIAIRLLRLIAKLAK
>Seq_162
RIGRVIIRVLRVGLRVIKIILKVVRLILRLVRALGKVLRGAIKGLK
>Seq_163
GVRALKAAVRGGRAGAKVLKVAVKVARGGVRVARALGRGGKVA
>Seq_164
VRLGRLAGKVAKVIARLI
>Seq_165
LAKVIRALARLA
>Seq_166
VGGKLLRGGGRAAK
>Seq_167
VGRLAKGILKLLKIGLRGAR
>Seq_168
LRVGRAGVRLGRLVAKVGRGVGRAAKGILRVLK
>Seq_169
AKGAKLLVKIIKIILRVVRA
>Seq_170
LVIKIVKLGLKGIRIIARILKGAGRGAKIVVRVGRGV
>Seq_171
VVVRVIKLVVKLGKILGRLARVIL
>Seq_172
LRIGRIILRGARAALK
>Seq_173
AKGGKGGVRGGRLLLRL
>Seq_174
LKGLRLVGRIVKIVLRVG
>Seq_175
GLVRLGRLLGKVGKGAA
>Seq_176
IRLIKVG
>Seq_177
IKGIKLIIRLV
>Seq_178
LKAGRGVIRGIRLGLKALRGILKGVRVAL
>Seq_179
VALRAARIIIRVLKLAAKAVRIVLRVIRGALKLIRIVLRIGKIGGRILR
>Seq_180
AKGARAVGRVLK
>Seq_181
LKAGRIAVRLIRLALRIAKALGKA
>Seq_182
IIKAGKLVGKLGKLVV
>Seq_183
VGVRAGKVVIRLGRAILRGAKVLARLVK
>Seq_184
IAVRGGRIA
>Seq_185
LLKGIRVVARAGKIGGRIARVA
>Seq_186
ARILRLLVRVIRVLIKVGKIGLKAAKAVGRAVRLLIKVVKLIIKIL
>Seq_187
GGKLLKAGVKLVKAALKAAR
>Seq_188
RALRGVIRIVKAVIKLIRGVLKVI
>Seq_189
LLKGLKVGLRLARVLAKAGRIA
>Seq_190
KAIRLVG
>Seq_191
GRAVKGGIRILRVVGKIV
>Seq_192
RVVRIIARLLRLVVRVLRVVARVIK
>Seq_193
GIRAVKLLGKLGRAAVRAIRILAKVIRVGVRVLKIGAKIVRAVLKI
>Seq_194
IRIIRAGAKAARVLGKLAKILAR
>Seq_195
AKVVKGIVRGGKLGVKLVRALGKIARIALKGL
>Seq_196
IRGVKIAIKGIRLIA
>Seq_197
ALRVVRVLLRVLRVVGRAIRAAAKAARLVLR
