# Supplementary material for: Novel Antimicrobial Peptides Designed Using a Recurrent Neural Network Reduce Mortality in Experimental Sepsis
Source: Antibiotics (Basel). 2022 Mar 18;11(3):411. doi: 10.3390/antibiotics11030411 (PMC8944797; doi:10.3390/antibiotics11030411)
Supplement: Supplementary file 1 [file antibiotics-11-00411-s001.zip › PEP-137.pdb]

ATOM      1  N   LYS A   1       9.079 -13.259 -16.140  1.00 77.99           N  
ATOM      2  H   LYS A   1       8.544 -12.997 -16.955  1.00 77.99           H  
ATOM      3  H2  LYS A   1       8.457 -13.636 -15.438  1.00 77.99           H  
ATOM      4  H3  LYS A   1       9.702 -14.001 -16.424  1.00 77.99           H  
ATOM      5  CA  LYS A   1       9.870 -12.110 -15.610  1.00 77.99           C  
ATOM      6  HA  LYS A   1      10.457 -12.484 -14.771  1.00 77.99           H  
ATOM      7  C   LYS A   1       8.989 -10.990 -15.023  1.00 77.99           C  
ATOM      8  CB  LYS A   1      10.884 -11.620 -16.667  1.00 77.99           C  
ATOM      9  HB2 LYS A   1      10.383 -10.983 -17.396  1.00 77.99           H  
ATOM     10  HB3 LYS A   1      11.266 -12.493 -17.196  1.00 77.99           H  
ATOM     11  O   LYS A   1       9.196 -10.614 -13.875  1.00 77.99           O  
ATOM     12  CG  LYS A   1      12.100 -10.873 -16.080  1.00 77.99           C  
ATOM     13  HG2 LYS A   1      12.521 -11.459 -15.262  1.00 77.99           H  
ATOM     14  HG3 LYS A   1      11.781  -9.906 -15.693  1.00 77.99           H  
ATOM     15  CD  LYS A   1      13.190 -10.670 -17.157  1.00 77.99           C  
ATOM     16  HD2 LYS A   1      12.769 -10.094 -17.981  1.00 77.99           H  
ATOM     17  HD3 LYS A   1      13.492 -11.644 -17.542  1.00 77.99           H  
ATOM     18  CE  LYS A   1      14.441  -9.940 -16.629  1.00 77.99           C  
ATOM     19  HE2 LYS A   1      14.839 -10.495 -15.779  1.00 77.99           H  
ATOM     20  HE3 LYS A   1      14.149  -8.951 -16.276  1.00 77.99           H  
ATOM     21  NZ  LYS A   1      15.499  -9.805 -17.672  1.00 77.99           N  
ATOM     22  HZ1 LYS A   1      15.816 -10.704 -18.008  1.00 77.99           H  
ATOM     23  HZ2 LYS A   1      16.312  -9.324 -17.313  1.00 77.99           H  
ATOM     24  HZ3 LYS A   1      15.176  -9.277 -18.470  1.00 77.99           H  
ATOM     25  N   TRP A   2       7.951 -10.532 -15.736  1.00 87.54           N  
ATOM     26  H   TRP A   2       7.836 -10.822 -16.696  1.00 87.54           H  
ATOM     27  CA  TRP A   2       7.077  -9.410 -15.341  1.00 87.54           C  
ATOM     28  HA  TRP A   2       7.675  -8.504 -15.238  1.00 87.54           H  
ATOM     29  C   TRP A   2       6.330  -9.591 -14.008  1.00 87.54           C  
ATOM     30  CB  TRP A   2       6.090  -9.170 -16.489  1.00 87.54           C  
ATOM     31  HB2 TRP A   2       5.304  -8.506 -16.128  1.00 87.54           H  
ATOM     32  HB3 TRP A   2       5.612 -10.106 -16.777  1.00 87.54           H  
ATOM     33  O   TRP A   2       6.302  -8.676 -13.193  1.00 87.54           O  
ATOM     34  CG  TRP A   2       6.691  -8.532 -17.706  1.00 87.54           C  
ATOM     35  CD1 TRP A   2       7.653  -9.041 -18.519  1.00 87.54           C  
ATOM     36  HD1 TRP A   2       8.115 -10.014 -18.441  1.00 87.54           H  
ATOM     37  CD2 TRP A   2       6.323  -7.247 -18.298  1.00 87.54           C  
ATOM     38  CE2 TRP A   2       7.142  -7.024 -19.443  1.00 87.54           C  
ATOM     39  CE3 TRP A   2       5.355  -6.263 -17.999  1.00 87.54           C  
ATOM     40  HE3 TRP A   2       4.689  -6.394 -17.159  1.00 87.54           H  
ATOM     41  NE1 TRP A   2       7.938  -8.140 -19.526  1.00 87.54           N  
ATOM     42  HE1 TRP A   2       8.556  -8.317 -20.305  1.00 87.54           H  
ATOM     43  CH2 TRP A   2       6.055  -4.924 -19.922  1.00 87.54           C  
ATOM     44  HH2 TRP A   2       5.934  -4.046 -20.540  1.00 87.54           H  
ATOM     45  CZ2 TRP A   2       7.026  -5.883 -20.246  1.00 87.54           C  
ATOM     46  HZ2 TRP A   2       7.651  -5.751 -21.117  1.00 87.54           H  
ATOM     47  CZ3 TRP A   2       5.222  -5.116 -18.806  1.00 87.54           C  
ATOM     48  HZ3 TRP A   2       4.466  -4.379 -18.580  1.00 87.54           H  
ATOM     49  N   LYS A   3       5.826 -10.797 -13.707  1.00 90.14           N  
ATOM     50  H   LYS A   3       5.759 -11.471 -14.457  1.00 90.14           H  
ATOM     51  CA  LYS A   3       5.134 -11.097 -12.434  1.00 90.14           C  
ATOM     52  HA  LYS A   3       4.242 -10.473 -12.380  1.00 90.14           H  
ATOM     53  C   LYS A   3       5.969 -10.758 -11.188  1.00 90.14           C  
ATOM     54  CB  LYS A   3       4.698 -12.576 -12.445  1.00 90.14           C  
ATOM     55  HB2 LYS A   3       5.581 -13.215 -12.411  1.00 90.14           H  
ATOM     56  HB3 LYS A   3       4.180 -12.768 -13.385  1.00 90.14           H  
ATOM     57  O   LYS A   3       5.422 -10.299 -10.192  1.00 90.14           O  
ATOM     58  CG  LYS A   3       3.748 -12.966 -11.294  1.00 90.14           C  
ATOM     59  HG2 LYS A   3       4.264 -12.871 -10.338  1.00 90.14           H  
ATOM     60  HG3 LYS A   3       2.888 -12.296 -11.301  1.00 90.14           H  
ATOM     61  CD  LYS A   3       3.255 -14.418 -11.462  1.00 90.14           C  
ATOM     62  HD2 LYS A   3       4.106 -15.096 -11.403  1.00 90.14           H  
ATOM     63  HD3 LYS A   3       2.805 -14.517 -12.450  1.00 90.14           H  
ATOM     64  CE  LYS A   3       2.205 -14.816 -10.408  1.00 90.14           C  
ATOM     65  HE2 LYS A   3       2.656 -14.762  -9.417  1.00 90.14           H  
ATOM     66  HE3 LYS A   3       1.391 -14.093 -10.449  1.00 90.14           H  
ATOM     67  NZ  LYS A   3       1.656 -16.183 -10.647  1.00 90.14           N  
ATOM     68  HZ1 LYS A   3       2.365 -16.903 -10.625  1.00 90.14           H  
ATOM     69  HZ2 LYS A   3       0.940 -16.425  -9.977  1.00 90.14           H  
ATOM     70  HZ3 LYS A   3       1.208 -16.237 -11.551  1.00 90.14           H  
ATOM     71  N   SER A   4       7.289 -10.963 -11.238  1.00 92.01           N  
ATOM     72  H   SER A   4       7.694 -11.246 -12.119  1.00 92.01           H  
ATOM     73  CA  SER A   4       8.186 -10.637 -10.117  1.00 92.01           C  
ATOM     74  HA  SER A   4       7.757 -11.030  -9.196  1.00 92.01           H  
ATOM     75  C   SER A   4       8.338  -9.123  -9.939  1.00 92.01           C  
ATOM     76  CB  SER A   4       9.549 -11.306 -10.322  1.00 92.01           C  
ATOM     77  HB2 SER A   4       9.397 -12.362 -10.543  1.00 92.01           H  
ATOM     78  HB3 SER A   4      10.072 -10.840 -11.157  1.00 92.01           H  
ATOM     79  O   SER A   4       8.293  -8.625  -8.816  1.00 92.01           O  
ATOM     80  OG  SER A   4      10.326 -11.197  -9.148  1.00 92.01           O  
ATOM     81  HG  SER A   4      11.045 -11.833  -9.187  1.00 92.01           H  
ATOM     82  N   PHE A   5       8.429  -8.379 -11.046  1.00 92.13           N  
ATOM     83  H   PHE A   5       8.381  -8.830 -11.949  1.00 92.13           H  
ATOM     84  CA  PHE A   5       8.465  -6.918 -11.027  1.00 92.13           C  
ATOM     85  HA  PHE A   5       9.269  -6.591 -10.367  1.00 92.13           H  
ATOM     86  C   PHE A   5       7.163  -6.332 -10.467  1.00 92.13           C  
ATOM     87  CB  PHE A   5       8.771  -6.404 -12.437  1.00 92.13           C  
ATOM     88  HB2 PHE A   5       9.712  -6.837 -12.777  1.00 92.13           H  
ATOM     89  HB3 PHE A   5       7.991  -6.727 -13.126  1.00 92.13           H  
ATOM     90  O   PHE A   5       7.214  -5.546  -9.526  1.00 92.13           O  
ATOM     91  CG  PHE A   5       8.889  -4.898 -12.507  1.00 92.13           C  
ATOM     92  CD1 PHE A   5       7.843  -4.130 -13.054  1.00 92.13           C  
ATOM     93  HD1 PHE A   5       6.953  -4.604 -13.441  1.00 92.13           H  
ATOM     94  CD2 PHE A   5      10.046  -4.263 -12.018  1.00 92.13           C  
ATOM     95  HD2 PHE A   5      10.859  -4.844 -11.608  1.00 92.13           H  
ATOM     96  CE1 PHE A   5       7.963  -2.732 -13.123  1.00 92.13           C  
ATOM     97  HE1 PHE A   5       7.174  -2.139 -13.562  1.00 92.13           H  
ATOM     98  CE2 PHE A   5      10.159  -2.863 -12.079  1.00 92.13           C  
ATOM     99  HE2 PHE A   5      11.048  -2.368 -11.719  1.00 92.13           H  
ATOM    100  CZ  PHE A   5       9.118  -2.099 -12.634  1.00 92.13           C  
ATOM    101  HZ  PHE A   5       9.210  -1.025 -12.697  1.00 92.13           H  
ATOM    102  N   ILE A   6       6.005  -6.809 -10.938  1.00 91.96           N  
ATOM    103  H   ILE A   6       6.037  -7.426 -11.738  1.00 91.96           H  
ATOM    104  CA  ILE A   6       4.685  -6.386 -10.440  1.00 91.96           C  
ATOM    105  HA  ILE A   6       4.597  -5.306 -10.563  1.00 91.96           H  
ATOM    106  C   ILE A   6       4.547  -6.682  -8.943  1.00 91.96           C  
ATOM    107  CB  ILE A   6       3.550  -7.053 -11.251  1.00 91.96           C  
ATOM    108  HB  ILE A   6       3.678  -8.134 -11.198  1.00 91.96           H  
ATOM    109  O   ILE A   6       4.111  -5.819  -8.188  1.00 91.96           O  
ATOM    110  CG1 ILE A   6       3.609  -6.621 -12.735  1.00 91.96           C  
ATOM    111 HG12 ILE A   6       4.624  -6.731 -13.117  1.00 91.96           H  
ATOM    112 HG13 ILE A   6       3.345  -5.567 -12.820  1.00 91.96           H  
ATOM    113  CG2 ILE A   6       2.174  -6.697 -10.652  1.00 91.96           C  
ATOM    114 HG21 ILE A   6       2.036  -5.616 -10.648  1.00 91.96           H  
ATOM    115 HG22 ILE A   6       2.074  -7.068  -9.632  1.00 91.96           H  
ATOM    116 HG23 ILE A   6       1.368  -7.145 -11.234  1.00 91.96           H  
ATOM    117  CD1 ILE A   6       2.698  -7.440 -13.659  1.00 91.96           C  
ATOM    118 HD11 ILE A   6       1.648  -7.250 -13.437  1.00 91.96           H  
ATOM    119 HD12 ILE A   6       2.884  -7.150 -14.693  1.00 91.96           H  
ATOM    120 HD13 ILE A   6       2.910  -8.503 -13.549  1.00 91.96           H  
ATOM    121  N   LYS A   7       4.981  -7.861  -8.474  1.00 92.18           N  
ATOM    122  H   LYS A   7       5.302  -8.551  -9.138  1.00 92.18           H  
ATOM    123  CA  LYS A   7       4.979  -8.184  -7.036  1.00 92.18           C  
ATOM    124  HA  LYS A   7       3.968  -8.051  -6.650  1.00 92.18           H  
ATOM    125  C   LYS A   7       5.856  -7.229  -6.222  1.00 92.18           C  
ATOM    126  CB  LYS A   7       5.424  -9.634  -6.801  1.00 92.18           C  
ATOM    127  HB2 LYS A   7       5.753  -9.727  -5.766  1.00 92.18           H  
ATOM    128  HB3 LYS A   7       6.271  -9.871  -7.445  1.00 92.18           H  
ATOM    129  O   LYS A   7       5.445  -6.819  -5.138  1.00 92.18           O  
ATOM    130  CG  LYS A   7       4.294 -10.649  -7.026  1.00 92.18           C  
ATOM    131  HG2 LYS A   7       3.966 -10.624  -8.066  1.00 92.18           H  
ATOM    132  HG3 LYS A   7       3.450 -10.389  -6.387  1.00 92.18           H  
ATOM    133  CD  LYS A   7       4.782 -12.061  -6.666  1.00 92.18           C  
ATOM    134  HD2 LYS A   7       5.607 -12.334  -7.324  1.00 92.18           H  
ATOM    135  HD3 LYS A   7       5.139 -12.053  -5.637  1.00 92.18           H  
ATOM    136  CE  LYS A   7       3.650 -13.088  -6.798  1.00 92.18           C  
ATOM    137  HE2 LYS A   7       2.786 -12.709  -6.253  1.00 92.18           H  
ATOM    138  HE3 LYS A   7       3.369 -13.168  -7.848  1.00 92.18           H  
ATOM    139  NZ  LYS A   7       4.041 -14.416  -6.246  1.00 92.18           N  
ATOM    140  HZ1 LYS A   7       4.823 -14.822  -6.739  1.00 92.18           H  
ATOM    141  HZ2 LYS A   7       4.306 -14.327  -5.275  1.00 92.18           H  
ATOM    142  HZ3 LYS A   7       3.266 -15.063  -6.263  1.00 92.18           H  
ATOM    143  N   LYS A   8       7.047  -6.867  -6.717  1.00 93.65           N  
ATOM    144  H   LYS A   8       7.321  -7.238  -7.616  1.00 93.65           H  
ATOM    145  CA  LYS A   8       7.921  -5.883  -6.054  1.00 93.65           C  
ATOM    146  HA  LYS A   8       8.052  -6.166  -5.010  1.00 93.65           H  
ATOM    147  C   LYS A   8       7.270  -4.499  -6.023  1.00 93.65           C  
ATOM    148  CB  LYS A   8       9.303  -5.826  -6.727  1.00 93.65           C  
ATOM    149  HB2 LYS A   8       9.820  -4.933  -6.373  1.00 93.65           H  
ATOM    150  HB3 LYS A   8       9.184  -5.737  -7.807  1.00 93.65           H  
ATOM    151  O   LYS A   8       7.270  -3.873  -4.966  1.00 93.65           O  
ATOM    152  CG  LYS A   8      10.181  -7.045  -6.401  1.00 93.65           C  
ATOM    153  HG2 LYS A   8      10.311  -7.112  -5.320  1.00 93.65           H  
ATOM    154  HG3 LYS A   8       9.697  -7.957  -6.750  1.00 93.65           H  
ATOM    155  CD  LYS A   8      11.561  -6.911  -7.066  1.00 93.65           C  
ATOM    156  HD2 LYS A   8      11.429  -6.825  -8.145  1.00 93.65           H  
ATOM    157  HD3 LYS A   8      12.040  -6.004  -6.698  1.00 93.65           H  
ATOM    158  CE  LYS A   8      12.449  -8.126  -6.755  1.00 93.65           C  
ATOM    159  HE2 LYS A   8      12.480  -8.263  -5.674  1.00 93.65           H  
ATOM    160  HE3 LYS A   8      11.989  -9.012  -7.191  1.00 93.65           H  
ATOM    161  NZ  LYS A   8      13.833  -7.951  -7.275  1.00 93.65           N  
ATOM    162  HZ1 LYS A   8      13.838  -7.827  -8.277  1.00 93.65           H  
ATOM    163  HZ2 LYS A   8      14.274  -7.142  -6.861  1.00 93.65           H  
ATOM    164  HZ3 LYS A   8      14.409  -8.751  -7.053  1.00 93.65           H  
ATOM    165  N   LEU A   9       6.664  -4.070  -7.131  1.00 92.12           N  
ATOM    166  H   LEU A   9       6.729  -4.638  -7.963  1.00 92.12           H  
ATOM    167  CA  LEU A   9       5.979  -2.782  -7.244  1.00 92.12           C  
ATOM    168  HA  LEU A   9       6.678  -2.007  -6.932  1.00 92.12           H  
ATOM    169  C   LEU A   9       4.759  -2.711  -6.319  1.00 92.12           C  
ATOM    170  CB  LEU A   9       5.576  -2.544  -8.713  1.00 92.12           C  
ATOM    171  HB2 LEU A   9       4.550  -2.879  -8.868  1.00 92.12           H  
ATOM    172  HB3 LEU A   9       6.198  -3.150  -9.371  1.00 92.12           H  
ATOM    173  O   LEU A   9       4.609  -1.749  -5.577  1.00 92.12           O  
ATOM    174  CG  LEU A   9       5.720  -1.063  -9.122  1.00 92.12           C  
ATOM    175  HG  LEU A   9       5.923  -0.447  -8.246  1.00 92.12           H  
ATOM    176  CD1 LEU A   9       6.878  -0.912 -10.108  1.00 92.12           C  
ATOM    177 HD11 LEU A   9       6.660  -1.460 -11.025  1.00 92.12           H  
ATOM    178 HD12 LEU A   9       7.801  -1.289  -9.667  1.00 92.12           H  
ATOM    179 HD13 LEU A   9       7.012   0.141 -10.354  1.00 92.12           H  
ATOM    180  CD2 LEU A   9       4.447  -0.537  -9.777  1.00 92.12           C  
ATOM    181 HD21 LEU A   9       3.617  -0.596  -9.073  1.00 92.12           H  
ATOM    182 HD22 LEU A   9       4.210  -1.117 -10.669  1.00 92.12           H  
ATOM    183 HD23 LEU A   9       4.584   0.506 -10.062  1.00 92.12           H  
ATOM    184  N   ALA A  10       3.947  -3.770  -6.281  1.00 91.52           N  
ATOM    185  H   ALA A  10       4.086  -4.500  -6.966  1.00 91.52           H  
ATOM    186  CA  ALA A  10       2.802  -3.888  -5.386  1.00 91.52           C  
ATOM    187  HA  ALA A  10       2.146  -3.030  -5.537  1.00 91.52           H  
ATOM    188  C   ALA A  10       3.237  -3.890  -3.918  1.00 91.52           C  
ATOM    189  CB  ALA A  10       2.030  -5.164  -5.738  1.00 91.52           C  
ATOM    190  HB1 ALA A  10       2.662  -6.041  -5.602  1.00 91.52           H  
ATOM    191  HB2 ALA A  10       1.153  -5.249  -5.097  1.00 91.52           H  
ATOM    192  HB3 ALA A  10       1.699  -5.118  -6.776  1.00 91.52           H  
ATOM    193  O   ALA A  10       2.660  -3.176  -3.105  1.00 91.52           O  
ATOM    194  N   LYS A  11       4.294  -4.630  -3.562  1.00 90.39           N  
ATOM    195  H   LYS A  11       4.721  -5.219  -4.263  1.00 90.39           H  
ATOM    196  CA  LYS A  11       4.819  -4.645  -2.187  1.00 90.39           C  
ATOM    197  HA  LYS A  11       3.988  -4.859  -1.516  1.00 90.39           H  
ATOM    198  C   LYS A  11       5.363  -3.274  -1.774  1.00 90.39           C  
ATOM    199  CB  LYS A  11       5.866  -5.763  -2.058  1.00 90.39           C  
ATOM    200  HB2 LYS A  11       5.443  -6.674  -2.482  1.00 90.39           H  
ATOM    201  HB3 LYS A  11       6.758  -5.501  -2.627  1.00 90.39           H  
ATOM    202  O   LYS A  11       5.165  -2.861  -0.632  1.00 90.39           O  
ATOM    203  CG  LYS A  11       6.245  -6.050  -0.596  1.00 90.39           C  
ATOM    204  HG2 LYS A  11       6.772  -5.193  -0.177  1.00 90.39           H  
ATOM    205  HG3 LYS A  11       5.334  -6.219  -0.022  1.00 90.39           H  
ATOM    206  CD  LYS A  11       7.137  -7.299  -0.492  1.00 90.39           C  
ATOM    207  HD2 LYS A  11       6.628  -8.135  -0.970  1.00 90.39           H  
ATOM    208  HD3 LYS A  11       8.078  -7.112  -1.011  1.00 90.39           H  
ATOM    209  CE  LYS A  11       7.412  -7.649   0.979  1.00 90.39           C  
ATOM    210  HE2 LYS A  11       7.953  -6.822   1.438  1.00 90.39           H  
ATOM    211  HE3 LYS A  11       6.455  -7.745   1.492  1.00 90.39           H  
ATOM    212  NZ  LYS A  11       8.186  -8.912   1.128  1.00 90.39           N  
ATOM    213  HZ1 LYS A  11       8.343  -9.124   2.103  1.00 90.39           H  
ATOM    214  HZ2 LYS A  11       9.088  -8.850   0.678  1.00 90.39           H  
ATOM    215  HZ3 LYS A  11       7.682  -9.693   0.733  1.00 90.39           H  
ATOM    216  N   PHE A  12       6.027  -2.568  -2.690  1.00 91.95           N  
ATOM    217  H   PHE A  12       6.172  -2.975  -3.603  1.00 91.95           H  
ATOM    218  CA  PHE A  12       6.527  -1.215  -2.456  1.00 91.95           C  
ATOM    219  HA  PHE A  12       7.074  -1.203  -1.514  1.00 91.95           H  
ATOM    220  C   PHE A  12       5.377  -0.207  -2.323  1.00 91.95           C  
ATOM    221  CB  PHE A  12       7.505  -0.835  -3.573  1.00 91.95           C  
ATOM    222  HB2 PHE A  12       6.969  -0.741  -4.517  1.00 91.95           H  
ATOM    223  HB3 PHE A  12       8.238  -1.633  -3.691  1.00 91.95           H  
ATOM    224  O   PHE A  12       5.286   0.480  -1.305  1.00 91.95           O  
ATOM    225  CG  PHE A  12       8.252   0.448  -3.284  1.00 91.95           C  
ATOM    226  CD1 PHE A  12       7.786   1.674  -3.795  1.00 91.95           C  
ATOM    227  HD1 PHE A  12       6.901   1.710  -4.412  1.00 91.95           H  
ATOM    228  CD2 PHE A  12       9.415   0.415  -2.491  1.00 91.95           C  
ATOM    229  HD2 PHE A  12       9.789  -0.526  -2.116  1.00 91.95           H  
ATOM    230  CE1 PHE A  12       8.484   2.862  -3.514  1.00 91.95           C  
ATOM    231  HE1 PHE A  12       8.138   3.801  -3.920  1.00 91.95           H  
ATOM    232  CE2 PHE A  12      10.113   1.604  -2.212  1.00 91.95           C  
ATOM    233  HE2 PHE A  12      11.023   1.581  -1.632  1.00 91.95           H  
ATOM    234  CZ  PHE A  12       9.646   2.827  -2.725  1.00 91.95           C  
ATOM    235  HZ  PHE A  12      10.192   3.739  -2.534  1.00 91.95           H  
ATOM    236  N   GLY A  13       4.448  -0.197  -3.281  1.00 91.13           N  
ATOM    237  H   GLY A  13       4.584  -0.789  -4.088  1.00 91.13           H  
ATOM    238  CA  GLY A  13       3.254   0.646  -3.276  1.00 91.13           C  
ATOM    239  HA2 GLY A  13       3.544   1.696  -3.312  1.00 91.13           H  
ATOM    240  HA3 GLY A  13       2.653   0.420  -4.157  1.00 91.13           H  
ATOM    241  C   GLY A  13       2.398   0.415  -2.034  1.00 91.13           C  
ATOM    242  O   GLY A  13       2.072   1.365  -1.331  1.00 91.13           O  
ATOM    243  N   PHE A  14       2.138  -0.841  -1.666  1.00 90.41           N  
ATOM    244  H   PHE A  14       2.407  -1.592  -2.286  1.00 90.41           H  
ATOM    245  CA  PHE A  14       1.372  -1.180  -0.466  1.00 90.41           C  
ATOM    246  HA  PHE A  14       0.420  -0.651  -0.512  1.00 90.41           H  
ATOM    247  C   PHE A  14       2.076  -0.743   0.823  1.00 90.41           C  
ATOM    248  CB  PHE A  14       1.076  -2.684  -0.446  1.00 90.41           C  
ATOM    249  HB2 PHE A  14       1.986  -3.238  -0.220  1.00 90.41           H  
ATOM    250  HB3 PHE A  14       0.736  -2.988  -1.435  1.00 90.41           H  
ATOM    251  O   PHE A  14       1.418  -0.321   1.768  1.00 90.41           O  
ATOM    252  CG  PHE A  14      -0.017  -3.059   0.532  1.00 90.41           C  
ATOM    253  CD1 PHE A  14       0.293  -3.549   1.816  1.00 90.41           C  
ATOM    254  HD1 PHE A  14       1.324  -3.669   2.114  1.00 90.41           H  
ATOM    255  CD2 PHE A  14      -1.361  -2.907   0.146  1.00 90.41           C  
ATOM    256  HD2 PHE A  14      -1.608  -2.532  -0.837  1.00 90.41           H  
ATOM    257  CE1 PHE A  14      -0.744  -3.894   2.704  1.00 90.41           C  
ATOM    258  HE1 PHE A  14      -0.517  -4.293   3.682  1.00 90.41           H  
ATOM    259  CE2 PHE A  14      -2.394  -3.247   1.034  1.00 90.41           C  
ATOM    260  HE2 PHE A  14      -3.425  -3.135   0.733  1.00 90.41           H  
ATOM    261  CZ  PHE A  14      -2.086  -3.743   2.312  1.00 90.41           C  
ATOM    262  HZ  PHE A  14      -2.886  -4.017   2.983  1.00 90.41           H  
ATOM    263  N   LYS A  15       3.415  -0.775   0.882  1.00 91.03           N  
ATOM    264  H   LYS A  15       3.919  -1.121   0.078  1.00 91.03           H  
ATOM    265  CA  LYS A  15       4.168  -0.254   2.037  1.00 91.03           C  
ATOM    266  HA  LYS A  15       3.737  -0.683   2.942  1.00 91.03           H  
ATOM    267  C   LYS A  15       4.022   1.265   2.166  1.00 91.03           C  
ATOM    268  CB  LYS A  15       5.637  -0.691   1.929  1.00 91.03           C  
ATOM    269  HB2 LYS A  15       5.664  -1.768   1.767  1.00 91.03           H  
ATOM    270  HB3 LYS A  15       6.100  -0.205   1.070  1.00 91.03           H  
ATOM    271  O   LYS A  15       3.867   1.757   3.287  1.00 91.03           O  
ATOM    272  CG  LYS A  15       6.454  -0.370   3.192  1.00 91.03           C  
ATOM    273  HG2 LYS A  15       5.981  -0.843   4.053  1.00 91.03           H  
ATOM    274  HG3 LYS A  15       6.484   0.708   3.350  1.00 91.03           H  
ATOM    275  CD  LYS A  15       7.892  -0.897   3.051  1.00 91.03           C  
ATOM    276  HD2 LYS A  15       8.369  -0.398   2.208  1.00 91.03           H  
ATOM    277  HD3 LYS A  15       7.857  -1.967   2.850  1.00 91.03           H  
ATOM    278  CE  LYS A  15       8.707  -0.645   4.330  1.00 91.03           C  
ATOM    279  HE2 LYS A  15       8.197  -1.125   5.165  1.00 91.03           H  
ATOM    280  HE3 LYS A  15       8.726   0.429   4.517  1.00 91.03           H  
ATOM    281  NZ  LYS A  15      10.098  -1.165   4.220  1.00 91.03           N  
ATOM    282  HZ1 LYS A  15      10.104  -2.162   4.058  1.00 91.03           H  
ATOM    283  HZ2 LYS A  15      10.595  -0.725   3.458  1.00 91.03           H  
ATOM    284  HZ3 LYS A  15      10.625  -0.997   5.065  1.00 91.03           H  
ATOM    285  N   VAL A  16       4.057   1.993   1.048  1.00 89.24           N  
ATOM    286  H   VAL A  16       4.196   1.513   0.170  1.00 89.24           H  
ATOM    287  CA  VAL A  16       3.837   3.449   1.013  1.00 89.24           C  
ATOM    288  HA  VAL A  16       4.484   3.923   1.751  1.00 89.24           H  
ATOM    289  C   VAL A  16       2.399   3.777   1.408  1.00 89.24           C  
ATOM    290  CB  VAL A  16       4.193   4.040  -0.367  1.00 89.24           C  
ATOM    291  HB  VAL A  16       3.630   3.522  -1.144  1.00 89.24           H  
ATOM    292  O   VAL A  16       2.198   4.558   2.336  1.00 89.24           O  
ATOM    293  CG1 VAL A  16       3.871   5.537  -0.445  1.00 89.24           C  
ATOM    294 HG11 VAL A  16       4.196   5.935  -1.406  1.00 89.24           H  
ATOM    295 HG12 VAL A  16       4.378   6.081   0.352  1.00 89.24           H  
ATOM    296 HG13 VAL A  16       2.796   5.704  -0.370  1.00 89.24           H  
ATOM    297  CG2 VAL A  16       5.692   3.878  -0.654  1.00 89.24           C  
ATOM    298 HG21 VAL A  16       5.916   4.263  -1.649  1.00 89.24           H  
ATOM    299 HG22 VAL A  16       5.982   2.827  -0.630  1.00 89.24           H  
ATOM    300 HG23 VAL A  16       6.280   4.432   0.078  1.00 89.24           H  
ATOM    301  N   ILE A  17       1.415   3.107   0.803  1.00 87.82           N  
ATOM    302  H   ILE A  17       1.655   2.502   0.030  1.00 87.82           H  
ATOM    303  CA  ILE A  17      -0.011   3.268   1.117  1.00 87.82           C  
ATOM    304  HA  ILE A  17      -0.288   4.311   0.968  1.00 87.82           H  
ATOM    305  C   ILE A  17      -0.273   2.933   2.583  1.00 87.82           C  
ATOM    306  CB  ILE A  17      -0.883   2.402   0.179  1.00 87.82           C  
ATOM    307  HB  ILE A  17      -0.526   1.374   0.235  1.00 87.82           H  
ATOM    308  O   ILE A  17      -0.940   3.697   3.262  1.00 87.82           O  
ATOM    309  CG1 ILE A  17      -0.774   2.895  -1.282  1.00 87.82           C  
ATOM    310 HG12 ILE A  17      -1.377   3.794  -1.411  1.00 87.82           H  
ATOM    311 HG13 ILE A  17       0.255   3.164  -1.519  1.00 87.82           H  
ATOM    312  CG2 ILE A  17      -2.361   2.427   0.616  1.00 87.82           C  
ATOM    313 HG21 ILE A  17      -2.975   1.855  -0.081  1.00 87.82           H  
ATOM    314 HG22 ILE A  17      -2.731   3.452   0.639  1.00 87.82           H  
ATOM    315 HG23 ILE A  17      -2.491   1.977   1.600  1.00 87.82           H  
ATOM    316  CD1 ILE A  17      -1.217   1.841  -2.306  1.00 87.82           C  
ATOM    317 HD11 ILE A  17      -0.652   0.919  -2.165  1.00 87.82           H  
ATOM    318 HD12 ILE A  17      -1.030   2.218  -3.311  1.00 87.82           H  
ATOM    319 HD13 ILE A  17      -2.282   1.632  -2.209  1.00 87.82           H  
ATOM    320  N   LYS A  18       0.308   1.858   3.128  1.00 85.57           N  
ATOM    321  H   LYS A  18       0.790   1.219   2.513  1.00 85.57           H  
ATOM    322  CA  LYS A  18       0.150   1.500   4.545  1.00 85.57           C  
ATOM    323  HA  LYS A  18      -0.918   1.467   4.760  1.00 85.57           H  
ATOM    324  C   LYS A  18       0.743   2.555   5.479  1.00 85.57           C  
ATOM    325  CB  LYS A  18       0.737   0.102   4.795  1.00 85.57           C  
ATOM    326  HB2 LYS A  18       1.814   0.118   4.628  1.00 85.57           H  
ATOM    327  HB3 LYS A  18       0.284  -0.591   4.085  1.00 85.57           H  
ATOM    328  O   LYS A  18       0.134   2.855   6.501  1.00 85.57           O  
ATOM    329  CG  LYS A  18       0.437  -0.405   6.214  1.00 85.57           C  
ATOM    330  HG2 LYS A  18       0.949   0.221   6.945  1.00 85.57           H  
ATOM    331  HG3 LYS A  18      -0.637  -0.343   6.389  1.00 85.57           H  
ATOM    332  CD  LYS A  18       0.889  -1.861   6.403  1.00 85.57           C  
ATOM    333  HD2 LYS A  18       1.973  -1.923   6.303  1.00 85.57           H  
ATOM    334  HD3 LYS A  18       0.421  -2.477   5.635  1.00 85.57           H  
ATOM    335  CE  LYS A  18       0.454  -2.357   7.792  1.00 85.57           C  
ATOM    336  HE2 LYS A  18      -0.617  -2.180   7.891  1.00 85.57           H  
ATOM    337  HE3 LYS A  18       0.955  -1.759   8.553  1.00 85.57           H  
ATOM    338  NZ  LYS A  18       0.731  -3.803   8.003  1.00 85.57           N  
ATOM    339  HZ1 LYS A  18       0.238  -4.361   7.321  1.00 85.57           H  
ATOM    340  HZ2 LYS A  18       0.393  -4.096   8.909  1.00 85.57           H  
ATOM    341  HZ3 LYS A  18       1.718  -4.012   7.952  1.00 85.57           H  
ATOM    342  N   LYS A  19       1.905   3.140   5.158  1.00 88.08           N  
ATOM    343  H   LYS A  19       2.351   2.864   4.295  1.00 88.08           H  
ATOM    344  CA  LYS A  19       2.461   4.265   5.937  1.00 88.08           C  
ATOM    345  HA  LYS A  19       2.473   4.002   6.995  1.00 88.08           H  
ATOM    346  C   LYS A  19       1.575   5.505   5.837  1.00 88.08           C  
ATOM    347  CB  LYS A  19       3.888   4.611   5.484  1.00 88.08           C  
ATOM    348  HB2 LYS A  19       3.958   4.558   4.397  1.00 88.08           H  
ATOM    349  HB3 LYS A  19       4.091   5.641   5.779  1.00 88.08           H  
ATOM    350  O   LYS A  19       1.322   6.140   6.859  1.00 88.08           O  
ATOM    351  CG  LYS A  19       4.963   3.719   6.122  1.00 88.08           C  
ATOM    352  HG2 LYS A  19       4.832   3.716   7.204  1.00 88.08           H  
ATOM    353  HG3 LYS A  19       4.872   2.700   5.746  1.00 88.08           H  
ATOM    354  CD  LYS A  19       6.354   4.280   5.786  1.00 88.08           C  
ATOM    355  HD2 LYS A  19       6.502   4.244   4.707  1.00 88.08           H  
ATOM    356  HD3 LYS A  19       6.392   5.322   6.105  1.00 88.08           H  
ATOM    357  CE  LYS A  19       7.477   3.506   6.491  1.00 88.08           C  
ATOM    358  HE2 LYS A  19       7.505   2.490   6.096  1.00 88.08           H  
ATOM    359  HE3 LYS A  19       7.240   3.450   7.553  1.00 88.08           H  
ATOM    360  NZ  LYS A  19       8.793   4.180   6.312  1.00 88.08           N  
ATOM    361  HZ1 LYS A  19       8.763   5.113   6.696  1.00 88.08           H  
ATOM    362  HZ2 LYS A  19       9.040   4.274   5.337  1.00 88.08           H  
ATOM    363  HZ3 LYS A  19       9.534   3.696   6.797  1.00 88.08           H  
ATOM    364  N   PHE A  20       1.091   5.822   4.639  1.00 85.68           N  
ATOM    365  H   PHE A  20       1.358   5.263   3.842  1.00 85.68           H  
ATOM    366  CA  PHE A  20       0.209   6.959   4.402  1.00 85.68           C  
ATOM    367  HA  PHE A  20       0.677   7.857   4.804  1.00 85.68           H  
ATOM    368  C   PHE A  20      -1.131   6.781   5.122  1.00 85.68           C  
ATOM    369  CB  PHE A  20       0.030   7.157   2.894  1.00 85.68           C  
ATOM    370  HB2 PHE A  20      -0.547   6.332   2.476  1.00 85.68           H  
ATOM    371  HB3 PHE A  20       1.008   7.152   2.413  1.00 85.68           H  
ATOM    372  O   PHE A  20      -1.533   7.659   5.870  1.00 85.68           O  
ATOM    373  CG  PHE A  20      -0.651   8.466   2.563  1.00 85.68           C  
ATOM    374  CD1 PHE A  20      -2.046   8.519   2.384  1.00 85.68           C  
ATOM    375  HD1 PHE A  20      -2.643   7.622   2.450  1.00 85.68           H  
ATOM    376  CD2 PHE A  20       0.115   9.643   2.464  1.00 85.68           C  
ATOM    377  HD2 PHE A  20       1.187   9.613   2.592  1.00 85.68           H  
ATOM    378  CE1 PHE A  20      -2.671   9.747   2.105  1.00 85.68           C  
ATOM    379  HE1 PHE A  20      -3.740   9.792   1.958  1.00 85.68           H  
ATOM    380  CE2 PHE A  20      -0.512  10.869   2.182  1.00 85.68           C  
ATOM    381  HE2 PHE A  20       0.068  11.776   2.105  1.00 85.68           H  
ATOM    382  CZ  PHE A  20      -1.905  10.920   2.003  1.00 85.68           C  
ATOM    383  HZ  PHE A  20      -2.385  11.862   1.785  1.00 85.68           H  
ATOM    384  N   ALA A  21      -1.757   5.611   5.016  1.00 83.88           N  
ATOM    385  H   ALA A  21      -1.399   4.945   4.347  1.00 83.88           H  
ATOM    386  CA  ALA A  21      -2.978   5.239   5.722  1.00 83.88           C  
ATOM    387  HA  ALA A  21      -3.741   5.993   5.529  1.00 83.88           H  
ATOM    388  C   ALA A  21      -2.771   5.159   7.237  1.00 83.88           C  
ATOM    389  CB  ALA A  21      -3.475   3.898   5.173  1.00 83.88           C  
ATOM    390  HB1 ALA A  21      -2.737   3.116   5.353  1.00 83.88           H  
ATOM    391  HB2 ALA A  21      -4.410   3.627   5.663  1.00 83.88           H  
ATOM    392  HB3 ALA A  21      -3.657   3.981   4.102  1.00 83.88           H  
ATOM    393  O   ALA A  21      -3.641   5.561   7.989  1.00 83.88           O  
ATOM    394  N   LYS A  22      -1.611   4.725   7.737  1.00 80.46           N  
ATOM    395  H   LYS A  22      -0.933   4.306   7.117  1.00 80.46           H  
ATOM    396  CA  LYS A  22      -1.339   4.813   9.179  1.00 80.46           C  
ATOM    397  HA  LYS A  22      -2.200   4.403   9.707  1.00 80.46           H  
ATOM    398  C   LYS A  22      -1.227   6.273   9.632  1.00 80.46           C  
ATOM    399  CB  LYS A  22      -0.110   3.969   9.542  1.00 80.46           C  
ATOM    400  HB2 LYS A  22      -0.241   2.968   9.131  1.00 80.46           H  
ATOM    401  HB3 LYS A  22       0.788   4.415   9.113  1.00 80.46           H  
ATOM    402  O   LYS A  22      -1.737   6.618  10.691  1.00 80.46           O  
ATOM    403  CG  LYS A  22       0.037   3.853  11.066  1.00 80.46           C  
ATOM    404  HG2 LYS A  22       0.255   4.837  11.482  1.00 80.46           H  
ATOM    405  HG3 LYS A  22      -0.906   3.501  11.485  1.00 80.46           H  
ATOM    406  CD  LYS A  22       1.152   2.884  11.480  1.00 80.46           C  
ATOM    407  HD2 LYS A  22       0.937   1.892  11.081  1.00 80.46           H  
ATOM    408  HD3 LYS A  22       2.107   3.240  11.094  1.00 80.46           H  
ATOM    409  CE  LYS A  22       1.186   2.837  13.016  1.00 80.46           C  
ATOM    410  HE2 LYS A  22       0.198   2.548  13.373  1.00 80.46           H  
ATOM    411  HE3 LYS A  22       1.373   3.845  13.385  1.00 80.46           H  
ATOM    412  NZ  LYS A  22       2.209   1.904  13.559  1.00 80.46           N  
ATOM    413  HZ1 LYS A  22       2.008   0.950  13.295  1.00 80.46           H  
ATOM    414  HZ2 LYS A  22       3.140   2.164  13.266  1.00 80.46           H  
ATOM    415  HZ3 LYS A  22       2.189   1.941  14.568  1.00 80.46           H  
ATOM    416  N   LYS A  23      -0.598   7.139   8.833  1.00 80.67           N  
ATOM    417  H   LYS A  23      -0.200   6.786   7.974  1.00 80.67           H  
ATOM    418  CA  LYS A  23      -0.410   8.562   9.159  1.00 80.67           C  
ATOM    419  HA  LYS A  23      -0.133   8.639  10.211  1.00 80.67           H  
ATOM    420  C   LYS A  23      -1.701   9.384   9.016  1.00 80.67           C  
ATOM    421  CB  LYS A  23       0.752   9.107   8.310  1.00 80.67           C  
ATOM    422  HB2 LYS A  23       0.458   9.142   7.261  1.00 80.67           H  
ATOM    423  HB3 LYS A  23       1.599   8.428   8.409  1.00 80.67           H  
ATOM    424  O   LYS A  23      -1.988  10.202   9.880  1.00 80.67           O  
ATOM    425  CG  LYS A  23       1.203  10.503   8.765  1.00 80.67           C  
ATOM    426  HG2 LYS A  23       1.393  10.485   9.838  1.00 80.67           H  
ATOM    427  HG3 LYS A  23       0.407  11.221   8.563  1.00 80.67           H  
ATOM    428  CD  LYS A  23       2.482  10.955   8.043  1.00 80.67           C  
ATOM    429  HD2 LYS A  23       2.297  10.986   6.969  1.00 80.67           H  
ATOM    430  HD3 LYS A  23       3.285  10.248   8.254  1.00 80.67           H  
ATOM    431  CE  LYS A  23       2.876  12.354   8.542  1.00 80.67           C  
ATOM    432  HE2 LYS A  23       2.980  12.323   9.626  1.00 80.67           H  
ATOM    433  HE3 LYS A  23       2.057  13.036   8.313  1.00 80.67           H  
ATOM    434  NZ  LYS A  23       4.131  12.858   7.926  1.00 80.67           N  
ATOM    435  HZ1 LYS A  23       4.924  12.279   8.164  1.00 80.67           H  
ATOM    436  HZ2 LYS A  23       4.325  13.794   8.254  1.00 80.67           H  
ATOM    437  HZ3 LYS A  23       4.040  12.910   6.921  1.00 80.67           H  
ATOM    438  N   HIS A  24      -2.481   9.150   7.963  1.00 75.20           N  
ATOM    439  H   HIS A  24      -2.144   8.491   7.276  1.00 75.20           H  
ATOM    440  CA  HIS A  24      -3.708   9.886   7.636  1.00 75.20           C  
ATOM    441  HA  HIS A  24      -3.711  10.836   8.169  1.00 75.20           H  
ATOM    442  C   HIS A  24      -4.986   9.156   8.058  1.00 75.20           C  
ATOM    443  CB  HIS A  24      -3.742  10.196   6.131  1.00 75.20           C  
ATOM    444  HB2 HIS A  24      -3.525   9.299   5.550  1.00 75.20           H  
ATOM    445  HB3 HIS A  24      -4.748  10.520   5.863  1.00 75.20           H  
ATOM    446  O   HIS A  24      -5.920   9.789   8.526  1.00 75.20           O  
ATOM    447  CG  HIS A  24      -2.793  11.298   5.747  1.00 75.20           C  
ATOM    448  CD2 HIS A  24      -1.479  11.173   5.389  1.00 75.20           C  
ATOM    449  HD2 HIS A  24      -0.936  10.244   5.297  1.00 75.20           H  
ATOM    450  ND1 HIS A  24      -3.093  12.640   5.723  1.00 75.20           N  
ATOM    451  HD1 HIS A  24      -4.012  13.043   5.834  1.00 75.20           H  
ATOM    452  CE1 HIS A  24      -1.985  13.308   5.362  1.00 75.20           C  
ATOM    453  HE1 HIS A  24      -1.925  14.377   5.214  1.00 75.20           H  
ATOM    454  NE2 HIS A  24      -0.963  12.457   5.178  1.00 75.20           N  
ATOM    455  N   GLY A  25      -5.036   7.831   7.969  1.00 64.64           N  
ATOM    456  H   GLY A  25      -4.235   7.325   7.620  1.00 64.64           H  
ATOM    457  CA  GLY A  25      -6.180   7.025   8.409  1.00 64.64           C  
ATOM    458  HA2 GLY A  25      -6.060   5.994   8.077  1.00 64.64           H  
ATOM    459  HA3 GLY A  25      -7.090   7.418   7.955  1.00 64.64           H  
ATOM    460  C   GLY A  25      -6.368   7.021   9.924  1.00 64.64           C  
ATOM    461  O   GLY A  25      -7.504   7.007  10.372  1.00 64.64           O  
ATOM    462  N   SER A  26      -5.303   7.183  10.723  1.00 62.04           N  
ATOM    463  H   SER A  26      -4.376   7.116  10.328  1.00 62.04           H  
ATOM    464  CA  SER A  26      -5.459   7.468  12.165  1.00 62.04           C  
ATOM    465  HA  SER A  26      -6.077   6.691  12.615  1.00 62.04           H  
ATOM    466  C   SER A  26      -6.150   8.812  12.424  1.00 62.04           C  
ATOM    467  CB  SER A  26      -4.114   7.490  12.899  1.00 62.04           C  
ATOM    468  HB2 SER A  26      -3.517   8.332  12.549  1.00 62.04           H  
ATOM    469  HB3 SER A  26      -4.302   7.615  13.965  1.00 62.04           H  
ATOM    470  O   SER A  26      -6.733   9.005  13.484  1.00 62.04           O  
ATOM    471  OG  SER A  26      -3.391   6.292  12.699  1.00 62.04           O  
ATOM    472  HG  SER A  26      -2.785   6.429  11.967  1.00 62.04           H  
ATOM    473  N   LYS A  27      -6.083   9.747  11.464  1.00 60.16           N  
ATOM    474  H   LYS A  27      -5.628   9.509  10.594  1.00 60.16           H  
ATOM    475  CA  LYS A  27      -6.798  11.026  11.524  1.00 60.16           C  
ATOM    476  HA  LYS A  27      -6.841  11.344  12.566  1.00 60.16           H  
ATOM    477  C   LYS A  27      -8.259  10.877  11.084  1.00 60.16           C  
ATOM    478  CB  LYS A  27      -6.021  12.089  10.723  1.00 60.16           C  
ATOM    479  HB2 LYS A  27      -4.956  11.960  10.913  1.00 60.16           H  
ATOM    480  HB3 LYS A  27      -6.205  11.967   9.656  1.00 60.16           H  
ATOM    481  O   LYS A  27      -9.106  11.566  11.629  1.00 60.16           O  
ATOM    482  CG  LYS A  27      -6.414  13.516  11.127  1.00 60.16           C  
ATOM    483  HG2 LYS A  27      -6.352  13.608  12.211  1.00 60.16           H  
ATOM    484  HG3 LYS A  27      -7.441  13.710  10.817  1.00 60.16           H  
ATOM    485  CD  LYS A  27      -5.482  14.560  10.491  1.00 60.16           C  
ATOM    486  HD2 LYS A  27      -4.456  14.365  10.801  1.00 60.16           H  
ATOM    487  HD3 LYS A  27      -5.556  14.494   9.405  1.00 60.16           H  
ATOM    488  CE  LYS A  27      -5.911  15.957  10.961  1.00 60.16           C  
ATOM    489  HE2 LYS A  27      -6.945  16.119  10.657  1.00 60.16           H  
ATOM    490  HE3 LYS A  27      -5.892  15.979  12.050  1.00 60.16           H  
ATOM    491  NZ  LYS A  27      -5.051  17.041  10.418  1.00 60.16           N  
ATOM    492  HZ1 LYS A  27      -5.383  17.935  10.751  1.00 60.16           H  
ATOM    493  HZ2 LYS A  27      -4.092  16.935  10.718  1.00 60.16           H  
ATOM    494  HZ3 LYS A  27      -5.096  17.064   9.409  1.00 60.16           H  
ATOM    495  N   ILE A  28      -8.551   9.952  10.164  1.00 60.53           N  
ATOM    496  H   ILE A  28      -7.784   9.449   9.742  1.00 60.53           H  
ATOM    497  CA  ILE A  28      -9.922   9.629   9.729  1.00 60.53           C  
ATOM    498  HA  ILE A  28     -10.477  10.559   9.604  1.00 60.53           H  
ATOM    499  C   ILE A  28     -10.662   8.829  10.812  1.00 60.53           C  
ATOM    500  CB  ILE A  28      -9.912   8.902   8.361  1.00 60.53           C  
ATOM    501  HB  ILE A  28      -9.325   7.989   8.460  1.00 60.53           H  
ATOM    502  O   ILE A  28     -11.775   9.186  11.170  1.00 60.53           O  
ATOM    503  CG1 ILE A  28      -9.269   9.793   7.268  1.00 60.53           C  
ATOM    504 HG12 ILE A  28      -9.925  10.638   7.061  1.00 60.53           H  
ATOM    505 HG13 ILE A  28      -8.322  10.195   7.628  1.00 60.53           H  
ATOM    506  CG2 ILE A  28     -11.342   8.511   7.941  1.00 60.53           C  
ATOM    507 HG21 ILE A  28     -11.343   8.003   6.977  1.00 60.53           H  
ATOM    508 HG22 ILE A  28     -11.785   7.826   8.664  1.00 60.53           H  
ATOM    509 HG23 ILE A  28     -11.973   9.397   7.877  1.00 60.53           H  
ATOM    510  CD1 ILE A  28      -8.965   9.061   5.954  1.00 60.53           C  
ATOM    511 HD11 ILE A  28      -8.406   9.726   5.295  1.00 60.53           H  
ATOM    512 HD12 ILE A  28      -9.889   8.777   5.450  1.00 60.53           H  
ATOM    513 HD13 ILE A  28      -8.367   8.171   6.149  1.00 60.53           H  
ATOM    514  N   ALA A  29     -10.024   7.814  11.404  1.00 60.36           N  
ATOM    515  H   ALA A  29      -9.115   7.544  11.057  1.00 60.36           H  
ATOM    516  CA  ALA A  29     -10.629   6.972  12.441  1.00 60.36           C  
ATOM    517  HA  ALA A  29     -11.594   6.611  12.082  1.00 60.36           H  
ATOM    518  C   ALA A  29     -10.899   7.707  13.765  1.00 60.36           C  
ATOM    519  CB  ALA A  29      -9.712   5.764  12.674  1.00 60.36           C  
ATOM    520  HB1 ALA A  29      -9.572   5.220  11.740  1.00 60.36           H  
ATOM    521  HB2 ALA A  29      -8.746   6.095  13.056  1.00 60.36           H  
ATOM    522  HB3 ALA A  29     -10.176   5.097  13.402  1.00 60.36           H  
ATOM    523  O   ALA A  29     -11.649   7.209  14.590  1.00 60.36           O  
ATOM    524  N   LYS A  30     -10.276   8.871  13.987  1.00 56.41           N  
ATOM    525  H   LYS A  30      -9.673   9.231  13.261  1.00 56.41           H  
ATOM    526  CA  LYS A  30     -10.543   9.708  15.165  1.00 56.41           C  
ATOM    527  HA  LYS A  30     -10.846   9.061  15.988  1.00 56.41           H  
ATOM    528  C   LYS A  30     -11.731  10.654  14.988  1.00 56.41           C  
ATOM    529  CB  LYS A  30      -9.273  10.485  15.562  1.00 56.41           C  
ATOM    530  HB2 LYS A  30      -8.486  10.333  14.823  1.00 56.41           H  
ATOM    531  HB3 LYS A  30      -9.488  11.553  15.596  1.00 56.41           H  
ATOM    532  O   LYS A  30     -12.108  11.295  15.960  1.00 56.41           O  
ATOM    533  CG  LYS A  30      -8.776  10.036  16.939  1.00 56.41           C  
ATOM    534  HG2 LYS A  30      -9.570  10.190  17.670  1.00 56.41           H  
ATOM    535  HG3 LYS A  30      -8.529   8.975  16.903  1.00 56.41           H  
ATOM    536  CD  LYS A  30      -7.541  10.835  17.367  1.00 56.41           C  
ATOM    537  HD2 LYS A  30      -7.800  11.893  17.400  1.00 56.41           H  
ATOM    538  HD3 LYS A  30      -6.740  10.675  16.645  1.00 56.41           H  
ATOM    539  CE  LYS A  30      -7.107  10.359  18.757  1.00 56.41           C  
ATOM    540  HE2 LYS A  30      -6.841   9.304  18.699  1.00 56.41           H  
ATOM    541  HE3 LYS A  30      -7.964  10.443  19.424  1.00 56.41           H  
ATOM    542  NZ  LYS A  30      -5.975  11.158  19.288  1.00 56.41           N  
ATOM    543  HZ1 LYS A  30      -5.167  11.088  18.686  1.00 56.41           H  
ATOM    544  HZ2 LYS A  30      -5.732  10.834  20.213  1.00 56.41           H  
ATOM    545  HZ3 LYS A  30      -6.253  12.126  19.368  1.00 56.41           H  
ATOM    546  N   ASN A  31     -12.241  10.805  13.764  1.00 57.29           N  
ATOM    547  H   ASN A  31     -11.934  10.184  13.030  1.00 57.29           H  
ATOM    548  CA  ASN A  31     -13.269  11.789  13.427  1.00 57.29           C  
ATOM    549  HA  ASN A  31     -13.550  12.316  14.339  1.00 57.29           H  
ATOM    550  C   ASN A  31     -14.578  11.150  12.923  1.00 57.29           C  
ATOM    551  CB  ASN A  31     -12.662  12.820  12.457  1.00 57.29           C  
ATOM    552  HB2 ASN A  31     -11.586  12.892  12.618  1.00 57.29           H  
ATOM    553  HB3 ASN A  31     -12.833  12.509  11.427  1.00 57.29           H  
ATOM    554  O   ASN A  31     -15.391  11.848  12.316  1.00 57.29           O  
ATOM    555  CG  ASN A  31     -13.233  14.205  12.686  1.00 57.29           C  
ATOM    556  ND2 ASN A  31     -14.295  14.562  12.012  1.00 57.29           N  
ATOM    557 HD21 ASN A  31     -14.714  15.438  12.289  1.00 57.29           H  
ATOM    558 HD22 ASN A  31     -14.858  13.819  11.623  1.00 57.29           H  
ATOM    559  OD1 ASN A  31     -12.716  14.981  13.469  1.00 57.29           O  
ATOM    560  N   GLN A  32     -14.758   9.846  13.152  1.00 48.76           N  
ATOM    561  H   GLN A  32     -14.075   9.383  13.734  1.00 48.76           H  
ATOM    562  CA  GLN A  32     -16.065   9.188  13.218  1.00 48.76           C  
ATOM    563  HA  GLN A  32     -16.864   9.873  12.935  1.00 48.76           H  
ATOM    564  C   GLN A  32     -16.339   8.815  14.669  1.00 48.76           C  
ATOM    565  CB  GLN A  32     -16.118   7.927  12.344  1.00 48.76           C  
ATOM    566  HB2 GLN A  32     -16.988   7.352  12.661  1.00 48.76           H  
ATOM    567  HB3 GLN A  32     -15.235   7.311  12.513  1.00 48.76           H  
ATOM    568  O   GLN A  32     -17.517   8.913  15.061  1.00 48.76           O  
ATOM    569  CG  GLN A  32     -16.272   8.238  10.853  1.00 48.76           C  
ATOM    570  HG2 GLN A  32     -15.288   8.373  10.403  1.00 48.76           H  
ATOM    571  HG3 GLN A  32     -16.827   9.169  10.737  1.00 48.76           H  
ATOM    572  CD  GLN A  32     -17.029   7.125  10.128  1.00 48.76           C  
ATOM    573  NE2 GLN A  32     -18.098   7.442   9.426  1.00 48.76           N  
ATOM    574 HE21 GLN A  32     -18.468   8.380   9.478  1.00 48.76           H  
ATOM    575 HE22 GLN A  32     -18.620   6.662   9.052  1.00 48.76           H  
ATOM    576  OE1 GLN A  32     -16.689   5.954  10.163  1.00 48.76           O  
ATOM    577  OXT GLN A  32     -15.339   8.453  15.329  1.00 48.76           O  
TER     578      GLN A  32                                                       
END   
