# Supplementary material for: Novel Antimicrobial Peptides Designed Using a Recurrent Neural Network Reduce Mortality in Experimental Sepsis
Source: Antibiotics (Basel). 2022 Mar 18;11(3):411. doi: 10.3390/antibiotics11030411 (PMC8944797; doi:10.3390/antibiotics11030411)
Supplement: Supplementary file 1 [file antibiotics-11-00411-s001.zip › PEP-36.pdb]

MODEL     1                                                                     
ATOM      1  N   GLY A   1     -10.462  -5.381  11.242  1.00 76.16           N  
ATOM      2  CA  GLY A   1     -10.360  -4.360  12.273  1.00 76.16           C  
ATOM      3  C   GLY A   1      -9.609  -3.124  11.816  1.00 76.16           C  
ATOM      4  O   GLY A   1      -8.849  -3.175  10.846  1.00 76.16           O  
ATOM      5  N   ILE A   2     -10.226  -2.012  11.759  1.00 82.24           N  
ATOM      6  CA  ILE A   2      -9.790  -0.675  11.372  1.00 82.24           C  
ATOM      7  C   ILE A   2      -8.269  -0.579  11.471  1.00 82.24           C  
ATOM      8  CB  ILE A   2     -10.453   0.412  12.247  1.00 82.24           C  
ATOM      9  O   ILE A   2      -7.629   0.099  10.663  1.00 82.24           O  
ATOM     10  CG1 ILE A   2     -11.971   0.207  12.294  1.00 82.24           C  
ATOM     11  CG2 ILE A   2     -10.105   1.810  11.728  1.00 82.24           C  
ATOM     12  CD1 ILE A   2     -12.678   1.049  13.348  1.00 82.24           C  
ATOM     13  N   PHE A   3      -7.624  -1.437  12.261  1.00 84.18           N  
ATOM     14  CA  PHE A   3      -6.175  -1.472  12.411  1.00 84.18           C  
ATOM     15  C   PHE A   3      -5.535  -2.299  11.302  1.00 84.18           C  
ATOM     16  CB  PHE A   3      -5.788  -2.042  13.780  1.00 84.18           C  
ATOM     17  O   PHE A   3      -4.462  -1.954  10.804  1.00 84.18           O  
ATOM     18  CG  PHE A   3      -4.334  -1.863  14.123  1.00 84.18           C  
ATOM     19  CD1 PHE A   3      -3.433  -2.908  13.956  1.00 84.18           C  
ATOM     20  CD2 PHE A   3      -3.868  -0.650  14.613  1.00 84.18           C  
ATOM     21  CE1 PHE A   3      -2.086  -2.745  14.273  1.00 84.18           C  
ATOM     22  CE2 PHE A   3      -2.524  -0.480  14.932  1.00 84.18           C  
ATOM     23  CZ  PHE A   3      -1.635  -1.529  14.762  1.00 84.18           C  
ATOM     24  N   SER A   4      -6.136  -3.281  10.894  1.00 85.10           N  
ATOM     25  CA  SER A   4      -5.667  -4.120   9.796  1.00 85.10           C  
ATOM     26  C   SER A   4      -5.753  -3.384   8.462  1.00 85.10           C  
ATOM     27  CB  SER A   4      -6.476  -5.415   9.726  1.00 85.10           C  
ATOM     28  O   SER A   4      -4.882  -3.540   7.604  1.00 85.10           O  
ATOM     29  OG  SER A   4      -6.077  -6.314  10.747  1.00 85.10           O  
ATOM     30  N   LYS A   5      -6.702  -2.568   8.329  1.00 86.11           N  
ATOM     31  CA  LYS A   5      -6.830  -1.738   7.134  1.00 86.11           C  
ATOM     32  C   LYS A   5      -5.765  -0.646   7.107  1.00 86.11           C  
ATOM     33  CB  LYS A   5      -8.224  -1.113   7.060  1.00 86.11           C  
ATOM     34  O   LYS A   5      -5.184  -0.363   6.057  1.00 86.11           O  
ATOM     35  CG  LYS A   5      -8.595  -0.590   5.680  1.00 86.11           C  
ATOM     36  CD  LYS A   5     -10.084  -0.285   5.581  1.00 86.11           C  
ATOM     37  CE  LYS A   5     -10.489   0.069   4.156  1.00 86.11           C  
ATOM     38  NZ  LYS A   5     -11.934   0.435   4.065  1.00 86.11           N  
ATOM     39  N   LEU A   6      -5.479  -0.082   8.202  1.00 88.45           N  
ATOM     40  CA  LEU A   6      -4.451   0.948   8.312  1.00 88.45           C  
ATOM     41  C   LEU A   6      -3.057   0.338   8.211  1.00 88.45           C  
ATOM     42  CB  LEU A   6      -4.594   1.710   9.632  1.00 88.45           C  
ATOM     43  O   LEU A   6      -2.184   0.884   7.533  1.00 88.45           O  
ATOM     44  CG  LEU A   6      -4.020   3.127   9.663  1.00 88.45           C  
ATOM     45  CD1 LEU A   6      -5.072   4.135   9.212  1.00 88.45           C  
ATOM     46  CD2 LEU A   6      -3.509   3.467  11.059  1.00 88.45           C  
ATOM     47  N   ALA A   7      -2.903  -0.780   8.835  1.00 88.12           N  
ATOM     48  CA  ALA A   7      -1.636  -1.504   8.779  1.00 88.12           C  
ATOM     49  C   ALA A   7      -1.392  -2.075   7.385  1.00 88.12           C  
ATOM     50  CB  ALA A   7      -1.615  -2.621   9.820  1.00 88.12           C  
ATOM     51  O   ALA A   7      -0.260  -2.071   6.896  1.00 88.12           O  
ATOM     52  N   GLY A   8      -2.383  -2.512   6.764  1.00 89.53           N  
ATOM     53  CA  GLY A   8      -2.269  -2.980   5.392  1.00 89.53           C  
ATOM     54  C   GLY A   8      -1.953  -1.871   4.407  1.00 89.53           C  
ATOM     55  O   GLY A   8      -1.165  -2.063   3.479  1.00 89.53           O  
ATOM     56  N   LYS A   9      -2.537  -0.796   4.615  1.00 89.37           N  
ATOM     57  CA  LYS A   9      -2.266   0.370   3.779  1.00 89.37           C  
ATOM     58  C   LYS A   9      -0.840   0.873   3.983  1.00 89.37           C  
ATOM     59  CB  LYS A   9      -3.265   1.489   4.079  1.00 89.37           C  
ATOM     60  O   LYS A   9      -0.155   1.220   3.018  1.00 89.37           O  
ATOM     61  CG  LYS A   9      -3.267   2.608   3.049  1.00 89.37           C  
ATOM     62  CD  LYS A   9      -4.482   3.513   3.209  1.00 89.37           C  
ATOM     63  CE  LYS A   9      -4.524   4.591   2.135  1.00 89.37           C  
ATOM     64  NZ  LYS A   9      -5.702   5.494   2.301  1.00 89.37           N  
ATOM     65  N   LYS A  10      -0.324   0.922   5.134  1.00 87.58           N  
ATOM     66  CA  LYS A  10       1.023   1.372   5.470  1.00 87.58           C  
ATOM     67  C   LYS A  10       2.074   0.392   4.958  1.00 87.58           C  
ATOM     68  CB  LYS A  10       1.168   1.554   6.981  1.00 87.58           C  
ATOM     69  O   LYS A  10       3.114   0.803   4.438  1.00 87.58           O  
ATOM     70  CG  LYS A  10       0.835   2.955   7.472  1.00 87.58           C  
ATOM     71  CD  LYS A  10       1.192   3.133   8.942  1.00 87.58           C  
ATOM     72  CE  LYS A  10       0.656   4.447   9.493  1.00 87.58           C  
ATOM     73  NZ  LYS A  10       1.742   5.282  10.088  1.00 87.58           N  
ATOM     74  N   ILE A  11       1.801  -0.861   5.117  1.00 89.34           N  
ATOM     75  CA  ILE A  11       2.726  -1.885   4.642  1.00 89.34           C  
ATOM     76  C   ILE A  11       2.749  -1.892   3.116  1.00 89.34           C  
ATOM     77  CB  ILE A  11       2.344  -3.283   5.179  1.00 89.34           C  
ATOM     78  O   ILE A  11       3.813  -2.018   2.506  1.00 89.34           O  
ATOM     79  CG1 ILE A  11       2.897  -3.481   6.595  1.00 89.34           C  
ATOM     80  CG2 ILE A  11       2.849  -4.379   4.236  1.00 89.34           C  
ATOM     81  CD1 ILE A  11       1.870  -3.993   7.595  1.00 89.34           C  
ATOM     82  N   LYS A  12       1.596  -1.757   2.514  1.00 86.85           N  
ATOM     83  CA  LYS A  12       1.501  -1.659   1.060  1.00 86.85           C  
ATOM     84  C   LYS A  12       2.264  -0.444   0.539  1.00 86.85           C  
ATOM     85  CB  LYS A  12       0.037  -1.585   0.622  1.00 86.85           C  
ATOM     86  O   LYS A  12       2.976  -0.535  -0.463  1.00 86.85           O  
ATOM     87  CG  LYS A  12      -0.168  -1.726  -0.879  1.00 86.85           C  
ATOM     88  CD  LYS A  12      -1.646  -1.699  -1.247  1.00 86.85           C  
ATOM     89  CE  LYS A  12      -1.848  -1.717  -2.756  1.00 86.85           C  
ATOM     90  NZ  LYS A  12      -3.282  -1.522  -3.125  1.00 86.85           N  
ATOM     91  N   ASN A  13       2.130   0.676   1.167  1.00 89.49           N  
ATOM     92  CA  ASN A  13       2.813   1.911   0.795  1.00 89.49           C  
ATOM     93  C   ASN A  13       4.321   1.801   1.000  1.00 89.49           C  
ATOM     94  CB  ASN A  13       2.254   3.094   1.588  1.00 89.49           C  
ATOM     95  O   ASN A  13       5.101   2.278   0.173  1.00 89.49           O  
ATOM     96  CG  ASN A  13       2.391   4.410   0.849  1.00 89.49           C  
ATOM     97  ND2 ASN A  13       2.890   5.429   1.539  1.00 89.49           N  
ATOM     98  OD1 ASN A  13       2.052   4.510  -0.333  1.00 89.49           O  
ATOM     99  N   LEU A  14       4.788   1.162   2.046  1.00 89.51           N  
ATOM    100  CA  LEU A  14       6.197   0.933   2.347  1.00 89.51           C  
ATOM    101  C   LEU A  14       6.800  -0.083   1.384  1.00 89.51           C  
ATOM    102  CB  LEU A  14       6.366   0.449   3.790  1.00 89.51           C  
ATOM    103  O   LEU A  14       7.927   0.093   0.914  1.00 89.51           O  
ATOM    104  CG  LEU A  14       7.797   0.401   4.326  1.00 89.51           C  
ATOM    105  CD1 LEU A  14       8.406   1.799   4.340  1.00 89.51           C  
ATOM    106  CD2 LEU A  14       7.826  -0.214   5.721  1.00 89.51           C  
ATOM    107  N   LEU A  15       6.098  -1.147   1.071  1.00 89.79           N  
ATOM    108  CA  LEU A  15       6.526  -2.152   0.104  1.00 89.79           C  
ATOM    109  C   LEU A  15       6.643  -1.549  -1.292  1.00 89.79           C  
ATOM    110  CB  LEU A  15       5.545  -3.328   0.083  1.00 89.79           C  
ATOM    111  O   LEU A  15       7.618  -1.804  -2.003  1.00 89.79           O  
ATOM    112  CG  LEU A  15       5.859  -4.490   1.026  1.00 89.79           C  
ATOM    113  CD1 LEU A  15       4.640  -5.393   1.180  1.00 89.79           C  
ATOM    114  CD2 LEU A  15       7.058  -5.283   0.517  1.00 89.79           C  
ATOM    115  N   ILE A  16       5.658  -0.826  -1.692  1.00 89.21           N  
ATOM    116  CA  ILE A  16       5.658  -0.154  -2.987  1.00 89.21           C  
ATOM    117  C   ILE A  16       6.798   0.861  -3.041  1.00 89.21           C  
ATOM    118  CB  ILE A  16       4.307   0.541  -3.264  1.00 89.21           C  
ATOM    119  O   ILE A  16       7.500   0.962  -4.050  1.00 89.21           O  
ATOM    120  CG1 ILE A  16       3.193  -0.500  -3.424  1.00 89.21           C  
ATOM    121  CG2 ILE A  16       4.404   1.435  -4.503  1.00 89.21           C  
ATOM    122  CD1 ILE A  16       1.788   0.084  -3.372  1.00 89.21           C  
ATOM    123  N   SER A  17       6.900   1.617  -1.959  1.00 88.59           N  
ATOM    124  CA  SER A  17       7.984   2.589  -1.863  1.00 88.59           C  
ATOM    125  C   SER A  17       9.344   1.900  -1.831  1.00 88.59           C  
ATOM    126  CB  SER A  17       7.815   3.460  -0.617  1.00 88.59           C  
ATOM    127  O   SER A  17      10.298   2.368  -2.456  1.00 88.59           O  
ATOM    128  OG  SER A  17       8.692   4.572  -0.658  1.00 88.59           O  
ATOM    129  N   GLY A  18       9.468   0.854  -1.126  1.00 88.34           N  
ATOM    130  CA  GLY A  18      10.684   0.058  -1.077  1.00 88.34           C  
ATOM    131  C   GLY A  18      11.009  -0.619  -2.395  1.00 88.34           C  
ATOM    132  O   GLY A  18      12.166  -0.640  -2.819  1.00 88.34           O  
ATOM    133  N   LEU A  19      10.036  -1.175  -3.019  1.00 87.33           N  
ATOM    134  CA  LEU A  19      10.157  -1.790  -4.336  1.00 87.33           C  
ATOM    135  C   LEU A  19      10.461  -0.741  -5.401  1.00 87.33           C  
ATOM    136  CB  LEU A  19       8.872  -2.542  -4.697  1.00 87.33           C  
ATOM    137  O   LEU A  19      11.252  -0.989  -6.314  1.00 87.33           O  
ATOM    138  CG  LEU A  19       9.039  -3.793  -5.561  1.00 87.33           C  
ATOM    139  CD1 LEU A  19       8.902  -5.049  -4.707  1.00 87.33           C  
ATOM    140  CD2 LEU A  19       8.021  -3.798  -6.696  1.00 87.33           C  
ATOM    141  N   LYS A  20       9.834   0.341  -5.345  1.00 84.68           N  
ATOM    142  CA  LYS A  20      10.102   1.469  -6.232  1.00 84.68           C  
ATOM    143  C   LYS A  20      11.535   1.968  -6.070  1.00 84.68           C  
ATOM    144  CB  LYS A  20       9.117   2.608  -5.967  1.00 84.68           C  
ATOM    145  O   LYS A  20      12.196   2.306  -7.054  1.00 84.68           O  
ATOM    146  CG  LYS A  20       9.133   3.701  -7.025  1.00 84.68           C  
ATOM    147  CD  LYS A  20       7.908   4.599  -6.920  1.00 84.68           C  
ATOM    148  CE  LYS A  20       7.819   5.564  -8.095  1.00 84.68           C  
ATOM    149  NZ  LYS A  20       7.824   6.988  -7.643  1.00 84.68           N  
ATOM    150  N   ASN A  21      11.937   2.057  -4.885  1.00 84.08           N  
ATOM    151  CA  ASN A  21      13.303   2.468  -4.578  1.00 84.08           C  
ATOM    152  C   ASN A  21      14.315   1.402  -4.990  1.00 84.08           C  
ATOM    153  CB  ASN A  21      13.446   2.788  -3.088  1.00 84.08           C  
ATOM    154  O   ASN A  21      15.415   1.725  -5.442  1.00 84.08           O  
ATOM    155  CG  ASN A  21      13.242   4.259  -2.785  1.00 84.08           C  
ATOM    156  ND2 ASN A  21      13.761   4.708  -1.649  1.00 84.08           N  
ATOM    157  OD1 ASN A  21      12.622   4.986  -3.566  1.00 84.08           O  
ATOM    158  N   ILE A  22      13.976   0.121  -4.802  1.00 82.53           N  
ATOM    159  CA  ILE A  22      14.826  -0.986  -5.224  1.00 82.53           C  
ATOM    160  C   ILE A  22      14.800  -1.107  -6.746  1.00 82.53           C  
ATOM    161  CB  ILE A  22      14.386  -2.317  -4.574  1.00 82.53           C  
ATOM    162  O   ILE A  22      15.826  -1.387  -7.370  1.00 82.53           O  
ATOM    163  CG1 ILE A  22      14.503  -2.230  -3.048  1.00 82.53           C  
ATOM    164  CG2 ILE A  22      15.211  -3.485  -5.121  1.00 82.53           C  
ATOM    165  CD1 ILE A  22      14.158  -3.525  -2.325  1.00 82.53           C  
ATOM    166  N   GLY A  23      13.692  -1.018  -7.395  1.00 80.14           N  
ATOM    167  CA  GLY A  23      13.534  -0.975  -8.840  1.00 80.14           C  
ATOM    168  C   GLY A  23      14.230   0.211  -9.481  1.00 80.14           C  
ATOM    169  O   GLY A  23      14.772   0.098 -10.583  1.00 80.14           O  
ATOM    170  N   LYS A  24      14.239   1.267  -8.823  1.00 75.45           N  
ATOM    171  CA  LYS A  24      14.949   2.467  -9.256  1.00 75.45           C  
ATOM    172  C   LYS A  24      16.457   2.306  -9.083  1.00 75.45           C  
ATOM    173  CB  LYS A  24      14.460   3.690  -8.479  1.00 75.45           C  
ATOM    174  O   LYS A  24      17.235   2.752  -9.928  1.00 75.45           O  
ATOM    175  CG  LYS A  24      14.692   5.012  -9.196  1.00 75.45           C  
ATOM    176  CD  LYS A  24      14.055   6.175  -8.445  1.00 75.45           C  
ATOM    177  CE  LYS A  24      14.294   7.499  -9.157  1.00 75.45           C  
ATOM    178  NZ  LYS A  24      13.700   8.646  -8.407  1.00 75.45           N  
ATOM    179  N   GLU A  25      16.848   1.582  -8.047  1.00 69.75           N  
ATOM    180  CA  GLU A  25      18.251   1.297  -7.762  1.00 69.75           C  
ATOM    181  C   GLU A  25      18.759   0.131  -8.604  1.00 69.75           C  
ATOM    182  CB  GLU A  25      18.447   0.997  -6.273  1.00 69.75           C  
ATOM    183  O   GLU A  25      19.916   0.125  -9.031  1.00 69.75           O  
ATOM    184  CG  GLU A  25      18.940   2.189  -5.465  1.00 69.75           C  
ATOM    185  CD  GLU A  25      19.414   1.813  -4.071  1.00 69.75           C  
ATOM    186  OE1 GLU A  25      20.633   1.907  -3.798  1.00 69.75           O  
ATOM    187  OE2 GLU A  25      18.561   1.421  -3.244  1.00 69.75           O  
ATOM    188  N   VAL A  26      17.908  -0.872  -9.040  1.00 75.44           N  
ATOM    189  CA  VAL A  26      18.273  -2.047  -9.824  1.00 75.44           C  
ATOM    190  C   VAL A  26      18.122  -1.743 -11.313  1.00 75.44           C  
ATOM    191  CB  VAL A  26      17.415  -3.274  -9.441  1.00 75.44           C  
ATOM    192  O   VAL A  26      18.865  -2.276 -12.140  1.00 75.44           O  
ATOM    193  CG1 VAL A  26      17.862  -4.510 -10.218  1.00 75.44           C  
ATOM    194  CG2 VAL A  26      17.490  -3.528  -7.937  1.00 75.44           C  
ATOM    195  N   GLY A  27      17.328  -0.771 -11.805  1.00 72.06           N  
ATOM    196  CA  GLY A  27      17.065  -0.348 -13.171  1.00 72.06           C  
ATOM    197  C   GLY A  27      17.988   0.760 -13.642  1.00 72.06           C  
ATOM    198  O   GLY A  27      18.071   1.040 -14.839  1.00 72.06           O  
ATOM    199  N   MET A  28      18.945   1.273 -12.816  1.00 55.24           N  
ATOM    200  CA  MET A  28      20.117   2.026 -13.253  1.00 55.24           C  
ATOM    201  C   MET A  28      21.322   1.107 -13.424  1.00 55.24           C  
ATOM    202  CB  MET A  28      20.445   3.139 -12.256  1.00 55.24           C  
ATOM    203  O   MET A  28      22.118   1.285 -14.347  1.00 55.24           O  
ATOM    204  CG  MET A  28      19.955   4.512 -12.686  1.00 55.24           C  
ATOM    205  SD  MET A  28      20.180   5.780 -11.379  1.00 55.24           S  
ATOM    206  CE  MET A  28      19.950   7.291 -12.357  1.00 55.24           C  
TER     207      MET A  28                                                      
ENDMDL                                                                          
END                                                                             
