# Supplementary material for: Novel Antimicrobial Peptides Designed Using a Recurrent Neural Network Reduce Mortality in Experimental Sepsis
Source: Antibiotics (Basel). 2022 Mar 18;11(3):411. doi: 10.3390/antibiotics11030411 (PMC8944797; doi:10.3390/antibiotics11030411)
Supplement: Supplementary file 1 [file antibiotics-11-00411-s001.zip › PEP-38.pdb]

ATOM      1  N   GLY A   1      16.404   2.020 -10.971  1.00 82.96           N  
ATOM      2  H   GLY A   1      16.905   2.165 -10.107  1.00 82.96           H  
ATOM      3  H2  GLY A   1      15.767   1.247 -10.839  1.00 82.96           H  
ATOM      4  H3  GLY A   1      17.065   1.785 -11.699  1.00 82.96           H  
ATOM      5  CA  GLY A   1      15.644   3.236 -11.332  1.00 82.96           C  
ATOM      6  HA2 GLY A   1      15.149   3.085 -12.292  1.00 82.96           H  
ATOM      7  HA3 GLY A   1      16.321   4.087 -11.403  1.00 82.96           H  
ATOM      8  C   GLY A   1      14.587   3.516 -10.281  1.00 82.96           C  
ATOM      9  O   GLY A   1      14.014   2.563  -9.769  1.00 82.96           O  
ATOM     10  N   LEU A   2      14.321   4.788  -9.961  1.00 93.77           N  
ATOM     11  H   LEU A   2      14.846   5.528 -10.406  1.00 93.77           H  
ATOM     12  CA  LEU A   2      13.375   5.210  -8.911  1.00 93.77           C  
ATOM     13  HA  LEU A   2      13.795   4.956  -7.938  1.00 93.77           H  
ATOM     14  C   LEU A   2      12.006   4.519  -9.016  1.00 93.77           C  
ATOM     15  CB  LEU A   2      13.225   6.743  -9.001  1.00 93.77           C  
ATOM     16  HB2 LEU A   2      12.903   7.002 -10.010  1.00 93.77           H  
ATOM     17  HB3 LEU A   2      14.200   7.200  -8.837  1.00 93.77           H  
ATOM     18  O   LEU A   2      11.457   4.098  -8.009  1.00 93.77           O  
ATOM     19  CG  LEU A   2      12.223   7.372  -8.010  1.00 93.77           C  
ATOM     20  HG  LEU A   2      11.237   6.930  -8.156  1.00 93.77           H  
ATOM     21  CD1 LEU A   2      12.649   7.168  -6.557  1.00 93.77           C  
ATOM     22 HD11 LEU A   2      12.670   6.107  -6.309  1.00 93.77           H  
ATOM     23 HD12 LEU A   2      13.634   7.601  -6.387  1.00 93.77           H  
ATOM     24 HD13 LEU A   2      11.934   7.656  -5.895  1.00 93.77           H  
ATOM     25  CD2 LEU A   2      12.111   8.869  -8.287  1.00 93.77           C  
ATOM     26 HD21 LEU A   2      13.075   9.357  -8.142  1.00 93.77           H  
ATOM     27 HD22 LEU A   2      11.389   9.317  -7.604  1.00 93.77           H  
ATOM     28 HD23 LEU A   2      11.770   9.041  -9.308  1.00 93.77           H  
ATOM     29  N   LYS A   3      11.492   4.322 -10.236  1.00 91.79           N  
ATOM     30  H   LYS A   3      11.976   4.739 -11.018  1.00 91.79           H  
ATOM     31  CA  LYS A   3      10.224   3.619 -10.489  1.00 91.79           C  
ATOM     32  HA  LYS A   3       9.424   4.161  -9.984  1.00 91.79           H  
ATOM     33  C   LYS A   3      10.197   2.193  -9.928  1.00 91.79           C  
ATOM     34  CB  LYS A   3       9.957   3.635 -12.003  1.00 91.79           C  
ATOM     35  HB2 LYS A   3      10.015   4.666 -12.352  1.00 91.79           H  
ATOM     36  HB3 LYS A   3      10.730   3.058 -12.511  1.00 91.79           H  
ATOM     37  O   LYS A   3       9.162   1.767  -9.431  1.00 91.79           O  
ATOM     38  CG  LYS A   3       8.577   3.073 -12.383  1.00 91.79           C  
ATOM     39  HG2 LYS A   3       7.804   3.622 -11.844  1.00 91.79           H  
ATOM     40  HG3 LYS A   3       8.521   2.019 -12.110  1.00 91.79           H  
ATOM     41  CD  LYS A   3       8.337   3.210 -13.894  1.00 91.79           C  
ATOM     42  HD2 LYS A   3       8.396   4.263 -14.168  1.00 91.79           H  
ATOM     43  HD3 LYS A   3       9.112   2.662 -14.430  1.00 91.79           H  
ATOM     44  CE  LYS A   3       6.958   2.660 -14.285  1.00 91.79           C  
ATOM     45  HE2 LYS A   3       6.908   1.609 -14.001  1.00 91.79           H  
ATOM     46  HE3 LYS A   3       6.199   3.198 -13.717  1.00 91.79           H  
ATOM     47  NZ  LYS A   3       6.699   2.810 -15.743  1.00 91.79           N  
ATOM     48  HZ1 LYS A   3       6.728   3.782 -16.013  1.00 91.79           H  
ATOM     49  HZ2 LYS A   3       7.386   2.314 -16.293  1.00 91.79           H  
ATOM     50  HZ3 LYS A   3       5.785   2.458 -15.988  1.00 91.79           H  
ATOM     51  N   ASP A   4      11.316   1.471  -9.986  1.00 95.43           N  
ATOM     52  H   ASP A   4      12.165   1.914 -10.306  1.00 95.43           H  
ATOM     53  CA  ASP A   4      11.421   0.116  -9.434  1.00 95.43           C  
ATOM     54  HA  ASP A   4      10.552  -0.465  -9.745  1.00 95.43           H  
ATOM     55  C   ASP A   4      11.437   0.142  -7.900  1.00 95.43           C  
ATOM     56  CB  ASP A   4      12.669  -0.572  -9.997  1.00 95.43           C  
ATOM     57  HB2 ASP A   4      12.691  -0.453 -11.080  1.00 95.43           H  
ATOM     58  HB3 ASP A   4      13.569  -0.115  -9.585  1.00 95.43           H  
ATOM     59  O   ASP A   4      10.684  -0.585  -7.254  1.00 95.43           O  
ATOM     60  CG  ASP A   4      12.626  -2.060  -9.660  1.00 95.43           C  
ATOM     61  OD1 ASP A   4      13.350  -2.453  -8.721  1.00 95.43           O  
ATOM     62  OD2 ASP A   4      11.829  -2.751 -10.330  1.00 95.43           O  
ATOM     63  N   TRP A   5      12.191   1.083  -7.320  1.00 94.43           N  
ATOM     64  H   TRP A   5      12.758   1.675  -7.911  1.00 94.43           H  
ATOM     65  CA  TRP A   5      12.202   1.318  -5.875  1.00 94.43           C  
ATOM     66  HA  TRP A   5      12.476   0.389  -5.375  1.00 94.43           H  
ATOM     67  C   TRP A   5      10.813   1.711  -5.352  1.00 94.43           C  
ATOM     68  CB  TRP A   5      13.259   2.374  -5.534  1.00 94.43           C  
ATOM     69  HB2 TRP A   5      13.015   3.309  -6.037  1.00 94.43           H  
ATOM     70  HB3 TRP A   5      14.225   2.038  -5.910  1.00 94.43           H  
ATOM     71  O   TRP A   5      10.335   1.116  -4.390  1.00 94.43           O  
ATOM     72  CG  TRP A   5      13.393   2.652  -4.070  1.00 94.43           C  
ATOM     73  CD1 TRP A   5      14.181   1.973  -3.206  1.00 94.43           C  
ATOM     74  HD1 TRP A   5      14.833   1.154  -3.474  1.00 94.43           H  
ATOM     75  CD2 TRP A   5      12.712   3.670  -3.272  1.00 94.43           C  
ATOM     76  CE2 TRP A   5      13.134   3.538  -1.917  1.00 94.43           C  
ATOM     77  CE3 TRP A   5      11.784   4.694  -3.558  1.00 94.43           C  
ATOM     78  HE3 TRP A   5      11.450   4.832  -4.576  1.00 94.43           H  
ATOM     79  NE1 TRP A   5      14.033   2.494  -1.935  1.00 94.43           N  
ATOM     80  HE1 TRP A   5      14.555   2.176  -1.131  1.00 94.43           H  
ATOM     81  CH2 TRP A   5      11.737   5.382  -1.215  1.00 94.43           C  
ATOM     82  HH2 TRP A   5      11.369   6.043  -0.444  1.00 94.43           H  
ATOM     83  CZ2 TRP A   5      12.660   4.373  -0.896  1.00 94.43           C  
ATOM     84  HZ2 TRP A   5      13.009   4.252   0.119  1.00 94.43           H  
ATOM     85  CZ3 TRP A   5      11.301   5.541  -2.543  1.00 94.43           C  
ATOM     86  HZ3 TRP A   5      10.598   6.325  -2.781  1.00 94.43           H  
ATOM     87  N   VAL A   6      10.116   2.627  -6.035  1.00 95.45           N  
ATOM     88  H   VAL A   6      10.578   3.092  -6.804  1.00 95.45           H  
ATOM     89  CA  VAL A   6       8.742   3.033  -5.702  1.00 95.45           C  
ATOM     90  HA  VAL A   6       8.710   3.305  -4.647  1.00 95.45           H  
ATOM     91  C   VAL A   6       7.769   1.875  -5.892  1.00 95.45           C  
ATOM     92  CB  VAL A   6       8.292   4.263  -6.519  1.00 95.45           C  
ATOM     93  HB  VAL A   6       8.452   4.069  -7.579  1.00 95.45           H  
ATOM     94  O   VAL A   6       6.918   1.673  -5.039  1.00 95.45           O  
ATOM     95  CG1 VAL A   6       6.811   4.602  -6.307  1.00 95.45           C  
ATOM     96 HG11 VAL A   6       6.559   5.525  -6.830  1.00 95.45           H  
ATOM     97 HG12 VAL A   6       6.181   3.811  -6.714  1.00 95.45           H  
ATOM     98 HG13 VAL A   6       6.599   4.728  -5.245  1.00 95.45           H  
ATOM     99  CG2 VAL A   6       9.086   5.511  -6.121  1.00 95.45           C  
ATOM    100 HG21 VAL A   6       8.945   5.722  -5.060  1.00 95.45           H  
ATOM    101 HG22 VAL A   6      10.149   5.368  -6.315  1.00 95.45           H  
ATOM    102 HG23 VAL A   6       8.750   6.372  -6.699  1.00 95.45           H  
ATOM    103  N   LYS A   7       7.888   1.063  -6.949  1.00 94.80           N  
ATOM    104  H   LYS A   7       8.594   1.267  -7.643  1.00 94.80           H  
ATOM    105  CA  LYS A   7       7.019  -0.110  -7.141  1.00 94.80           C  
ATOM    106  HA  LYS A   7       5.981   0.218  -7.076  1.00 94.80           H  
ATOM    107  C   LYS A   7       7.220  -1.141  -6.031  1.00 94.80           C  
ATOM    108  CB  LYS A   7       7.265  -0.708  -8.533  1.00 94.80           C  
ATOM    109  HB2 LYS A   7       7.176   0.089  -9.272  1.00 94.80           H  
ATOM    110  HB3 LYS A   7       8.274  -1.117  -8.583  1.00 94.80           H  
ATOM    111  O   LYS A   7       6.243  -1.712  -5.550  1.00 94.80           O  
ATOM    112  CG  LYS A   7       6.245  -1.801  -8.885  1.00 94.80           C  
ATOM    113  HG2 LYS A   7       5.238  -1.388  -8.812  1.00 94.80           H  
ATOM    114  HG3 LYS A   7       6.340  -2.632  -8.186  1.00 94.80           H  
ATOM    115  CD  LYS A   7       6.477  -2.319 -10.310  1.00 94.80           C  
ATOM    116  HD2 LYS A   7       7.473  -2.759 -10.367  1.00 94.80           H  
ATOM    117  HD3 LYS A   7       6.414  -1.487 -11.012  1.00 94.80           H  
ATOM    118  CE  LYS A   7       5.420  -3.374 -10.664  1.00 94.80           C  
ATOM    119  HE2 LYS A   7       5.448  -4.153  -9.902  1.00 94.80           H  
ATOM    120  HE3 LYS A   7       4.435  -2.910 -10.628  1.00 94.80           H  
ATOM    121  NZ  LYS A   7       5.661  -3.974 -12.002  1.00 94.80           N  
ATOM    122  HZ1 LYS A   7       5.613  -3.276 -12.730  1.00 94.80           H  
ATOM    123  HZ2 LYS A   7       6.572  -4.409 -12.034  1.00 94.80           H  
ATOM    124  HZ3 LYS A   7       4.973  -4.687 -12.201  1.00 94.80           H  
ATOM    125  N   LYS A   8       8.463  -1.347  -5.588  1.00 94.38           N  
ATOM    126  H   LYS A   8       9.218  -0.879  -6.070  1.00 94.38           H  
ATOM    127  CA  LYS A   8       8.793  -2.229  -4.462  1.00 94.38           C  
ATOM    128  HA  LYS A   8       8.290  -3.183  -4.617  1.00 94.38           H  
ATOM    129  C   LYS A   8       8.265  -1.666  -3.140  1.00 94.38           C  
ATOM    130  CB  LYS A   8      10.311  -2.469  -4.461  1.00 94.38           C  
ATOM    131  HB2 LYS A   8      10.831  -1.566  -4.139  1.00 94.38           H  
ATOM    132  HB3 LYS A   8      10.623  -2.695  -5.480  1.00 94.38           H  
ATOM    133  O   LYS A   8       7.638  -2.401  -2.382  1.00 94.38           O  
ATOM    134  CG  LYS A   8      10.717  -3.648  -3.566  1.00 94.38           C  
ATOM    135  HG2 LYS A   8      10.133  -4.526  -3.843  1.00 94.38           H  
ATOM    136  HG3 LYS A   8      10.518  -3.404  -2.522  1.00 94.38           H  
ATOM    137  CD  LYS A   8      12.210  -3.963  -3.746  1.00 94.38           C  
ATOM    138  HD2 LYS A   8      12.796  -3.103  -3.424  1.00 94.38           H  
ATOM    139  HD3 LYS A   8      12.409  -4.147  -4.802  1.00 94.38           H  
ATOM    140  CE  LYS A   8      12.609  -5.201  -2.932  1.00 94.38           C  
ATOM    141  HE2 LYS A   8      12.397  -5.010  -1.880  1.00 94.38           H  
ATOM    142  HE3 LYS A   8      11.990  -6.039  -3.252  1.00 94.38           H  
ATOM    143  NZ  LYS A   8      14.046  -5.535  -3.113  1.00 94.38           N  
ATOM    144  HZ1 LYS A   8      14.295  -6.359  -2.586  1.00 94.38           H  
ATOM    145  HZ2 LYS A   8      14.633  -4.774  -2.804  1.00 94.38           H  
ATOM    146  HZ3 LYS A   8      14.249  -5.711  -4.086  1.00 94.38           H  
ATOM    147  N   ALA A   9       8.440  -0.365  -2.901  1.00 93.81           N  
ATOM    148  H   ALA A   9       8.995   0.171  -3.553  1.00 93.81           H  
ATOM    149  CA  ALA A   9       7.926   0.326  -1.721  1.00 93.81           C  
ATOM    150  HA  ALA A   9       8.278  -0.194  -0.830  1.00 93.81           H  
ATOM    151  C   ALA A   9       6.390   0.319  -1.680  1.00 93.81           C  
ATOM    152  CB  ALA A   9       8.492   1.751  -1.696  1.00 93.81           C  
ATOM    153  HB1 ALA A   9       9.581   1.721  -1.688  1.00 93.81           H  
ATOM    154  HB2 ALA A   9       8.157   2.309  -2.570  1.00 93.81           H  
ATOM    155  HB3 ALA A   9       8.150   2.265  -0.797  1.00 93.81           H  
ATOM    156  O   ALA A   9       5.813  -0.108  -0.685  1.00 93.81           O  
ATOM    157  N   LEU A  10       5.724   0.693  -2.775  1.00 93.11           N  
ATOM    158  H   LEU A  10       6.258   1.047  -3.556  1.00 93.11           H  
ATOM    159  CA  LEU A  10       4.268   0.645  -2.911  1.00 93.11           C  
ATOM    160  HA  LEU A  10       3.818   1.204  -2.091  1.00 93.11           H  
ATOM    161  C   LEU A  10       3.738  -0.780  -2.809  1.00 93.11           C  
ATOM    162  CB  LEU A  10       3.814   1.254  -4.249  1.00 93.11           C  
ATOM    163  HB2 LEU A  10       4.387   0.798  -5.055  1.00 93.11           H  
ATOM    164  HB3 LEU A  10       2.768   0.989  -4.405  1.00 93.11           H  
ATOM    165  O   LEU A  10       2.703  -0.976  -2.195  1.00 93.11           O  
ATOM    166  CG  LEU A  10       3.922   2.785  -4.347  1.00 93.11           C  
ATOM    167  HG  LEU A  10       4.950   3.099  -4.169  1.00 93.11           H  
ATOM    168  CD1 LEU A  10       3.505   3.213  -5.755  1.00 93.11           C  
ATOM    169 HD11 LEU A  10       2.458   2.965  -5.928  1.00 93.11           H  
ATOM    170 HD12 LEU A  10       3.636   4.290  -5.862  1.00 93.11           H  
ATOM    171 HD13 LEU A  10       4.122   2.705  -6.496  1.00 93.11           H  
ATOM    172  CD2 LEU A  10       3.012   3.503  -3.350  1.00 93.11           C  
ATOM    173 HD21 LEU A  10       1.977   3.188  -3.484  1.00 93.11           H  
ATOM    174 HD22 LEU A  10       3.078   4.580  -3.508  1.00 93.11           H  
ATOM    175 HD23 LEU A  10       3.326   3.297  -2.327  1.00 93.11           H  
ATOM    176  N   GLY A  11       4.433  -1.782  -3.350  1.00 93.18           N  
ATOM    177  H   GLY A  11       5.248  -1.569  -3.907  1.00 93.18           H  
ATOM    178  CA  GLY A  11       4.046  -3.183  -3.188  1.00 93.18           C  
ATOM    179  HA2 GLY A  11       3.042  -3.330  -3.587  1.00 93.18           H  
ATOM    180  HA3 GLY A  11       4.745  -3.808  -3.745  1.00 93.18           H  
ATOM    181  C   GLY A  11       4.064  -3.626  -1.721  1.00 93.18           C  
ATOM    182  O   GLY A  11       3.121  -4.272  -1.260  1.00 93.18           O  
ATOM    183  N   SER A  12       5.099  -3.241  -0.969  1.00 91.03           N  
ATOM    184  H   SER A  12       5.871  -2.761  -1.408  1.00 91.03           H  
ATOM    185  CA  SER A  12       5.187  -3.500   0.475  1.00 91.03           C  
ATOM    186  HA  SER A  12       5.023  -4.562   0.659  1.00 91.03           H  
ATOM    187  C   SER A  12       4.131  -2.728   1.265  1.00 91.03           C  
ATOM    188  CB  SER A  12       6.576  -3.139   1.002  1.00 91.03           C  
ATOM    189  HB2 SER A  12       6.818  -2.110   0.734  1.00 91.03           H  
ATOM    190  HB3 SER A  12       6.585  -3.235   2.087  1.00 91.03           H  
ATOM    191  O   SER A  12       3.447  -3.315   2.103  1.00 91.03           O  
ATOM    192  OG  SER A  12       7.541  -4.016   0.454  1.00 91.03           O  
ATOM    193  HG  SER A  12       8.407  -3.718   0.743  1.00 91.03           H  
ATOM    194  N   LEU A  13       3.947  -1.440   0.965  1.00 92.39           N  
ATOM    195  H   LEU A  13       4.551  -1.015   0.277  1.00 92.39           H  
ATOM    196  CA  LEU A  13       2.922  -0.603   1.586  1.00 92.39           C  
ATOM    197  HA  LEU A  13       3.029  -0.650   2.670  1.00 92.39           H  
ATOM    198  C   LEU A  13       1.516  -1.104   1.265  1.00 92.39           C  
ATOM    199  CB  LEU A  13       3.074   0.855   1.122  1.00 92.39           C  
ATOM    200  HB2 LEU A  13       3.124   0.868   0.033  1.00 92.39           H  
ATOM    201  HB3 LEU A  13       2.180   1.406   1.414  1.00 92.39           H  
ATOM    202  O   LEU A  13       0.678  -1.123   2.152  1.00 92.39           O  
ATOM    203  CG  LEU A  13       4.295   1.595   1.694  1.00 92.39           C  
ATOM    204  HG  LEU A  13       5.206   1.034   1.488  1.00 92.39           H  
ATOM    205  CD1 LEU A  13       4.404   2.965   1.023  1.00 92.39           C  
ATOM    206 HD11 LEU A  13       5.271   3.496   1.414  1.00 92.39           H  
ATOM    207 HD12 LEU A  13       3.508   3.554   1.220  1.00 92.39           H  
ATOM    208 HD13 LEU A  13       4.529   2.841  -0.052  1.00 92.39           H  
ATOM    209  CD2 LEU A  13       4.191   1.795   3.206  1.00 92.39           C  
ATOM    210 HD21 LEU A  13       5.033   2.393   3.554  1.00 92.39           H  
ATOM    211 HD22 LEU A  13       4.224   0.835   3.722  1.00 92.39           H  
ATOM    212 HD23 LEU A  13       3.264   2.311   3.457  1.00 92.39           H  
ATOM    213  N   TRP A  14       1.258  -1.568   0.043  1.00 92.39           N  
ATOM    214  H   TRP A  14       1.974  -1.473  -0.664  1.00 92.39           H  
ATOM    215  CA  TRP A  14      -0.023  -2.141  -0.359  1.00 92.39           C  
ATOM    216  HA  TRP A  14      -0.817  -1.425  -0.145  1.00 92.39           H  
ATOM    217  C   TRP A  14      -0.322  -3.412   0.426  1.00 92.39           C  
ATOM    218  CB  TRP A  14      -0.026  -2.435  -1.862  1.00 92.39           C  
ATOM    219  HB2 TRP A  14       0.739  -3.175  -2.095  1.00 92.39           H  
ATOM    220  HB3 TRP A  14       0.223  -1.518  -2.395  1.00 92.39           H  
ATOM    221  O   TRP A  14      -1.423  -3.567   0.939  1.00 92.39           O  
ATOM    222  CG  TRP A  14      -1.342  -2.911  -2.389  1.00 92.39           C  
ATOM    223  CD1 TRP A  14      -1.807  -4.182  -2.365  1.00 92.39           C  
ATOM    224  HD1 TRP A  14      -1.270  -5.027  -1.961  1.00 92.39           H  
ATOM    225  CD2 TRP A  14      -2.394  -2.110  -3.001  1.00 92.39           C  
ATOM    226  CE2 TRP A  14      -3.483  -2.970  -3.330  1.00 92.39           C  
ATOM    227  CE3 TRP A  14      -2.534  -0.740  -3.310  1.00 92.39           C  
ATOM    228  HE3 TRP A  14      -1.731  -0.058  -3.071  1.00 92.39           H  
ATOM    229  NE1 TRP A  14      -3.073  -4.220  -2.921  1.00 92.39           N  
ATOM    230  HE1 TRP A  14      -3.621  -5.062  -3.025  1.00 92.39           H  
ATOM    231  CH2 TRP A  14      -4.757  -1.129  -4.245  1.00 92.39           C  
ATOM    232  HH2 TRP A  14      -5.647  -0.747  -4.722  1.00 92.39           H  
ATOM    233  CZ2 TRP A  14      -4.651  -2.498  -3.943  1.00 92.39           C  
ATOM    234  HZ2 TRP A  14      -5.456  -3.176  -4.187  1.00 92.39           H  
ATOM    235  CZ3 TRP A  14      -3.702  -0.255  -3.927  1.00 92.39           C  
ATOM    236  HZ3 TRP A  14      -3.792   0.796  -4.160  1.00 92.39           H  
ATOM    237  N   LYS A  15       0.656  -4.314   0.578  1.00 90.52           N  
ATOM    238  H   LYS A  15       1.544  -4.132   0.133  1.00 90.52           H  
ATOM    239  CA  LYS A  15       0.496  -5.516   1.412  1.00 90.52           C  
ATOM    240  HA  LYS A  15      -0.387  -6.067   1.089  1.00 90.52           H  
ATOM    241  C   LYS A  15       0.249  -5.161   2.876  1.00 90.52           C  
ATOM    242  CB  LYS A  15       1.729  -6.415   1.285  1.00 90.52           C  
ATOM    243  HB2 LYS A  15       2.633  -5.815   1.385  1.00 90.52           H  
ATOM    244  HB3 LYS A  15       1.713  -7.146   2.093  1.00 90.52           H  
ATOM    245  O   LYS A  15      -0.649  -5.733   3.487  1.00 90.52           O  
ATOM    246  CG  LYS A  15       1.747  -7.171  -0.049  1.00 90.52           C  
ATOM    247  HG2 LYS A  15       0.868  -7.812  -0.108  1.00 90.52           H  
ATOM    248  HG3 LYS A  15       1.726  -6.467  -0.882  1.00 90.52           H  
ATOM    249  CD  LYS A  15       3.012  -8.032  -0.137  1.00 90.52           C  
ATOM    250  HD2 LYS A  15       3.041  -8.709   0.717  1.00 90.52           H  
ATOM    251  HD3 LYS A  15       3.887  -7.383  -0.108  1.00 90.52           H  
ATOM    252  CE  LYS A  15       3.013  -8.842  -1.436  1.00 90.52           C  
ATOM    253  HE2 LYS A  15       2.086  -9.414  -1.485  1.00 90.52           H  
ATOM    254  HE3 LYS A  15       3.027  -8.151  -2.278  1.00 90.52           H  
ATOM    255  NZ  LYS A  15       4.177  -9.762  -1.497  1.00 90.52           N  
ATOM    256  HZ1 LYS A  15       4.161 -10.302  -2.351  1.00 90.52           H  
ATOM    257  HZ2 LYS A  15       4.153 -10.410  -0.722  1.00 90.52           H  
ATOM    258  HZ3 LYS A  15       5.045  -9.247  -1.453  1.00 90.52           H  
ATOM    259  N   LEU A  16       1.001  -4.205   3.421  1.00 91.06           N  
ATOM    260  H   LEU A  16       1.737  -3.796   2.864  1.00 91.06           H  
ATOM    261  CA  LEU A  16       0.823  -3.731   4.791  1.00 91.06           C  
ATOM    262  HA  LEU A  16       0.879  -4.588   5.463  1.00 91.06           H  
ATOM    263  C   LEU A  16      -0.551  -3.082   4.985  1.00 91.06           C  
ATOM    264  CB  LEU A  16       1.964  -2.758   5.132  1.00 91.06           C  
ATOM    265  HB2 LEU A  16       1.951  -1.935   4.417  1.00 91.06           H  
ATOM    266  HB3 LEU A  16       2.916  -3.279   5.027  1.00 91.06           H  
ATOM    267  O   LEU A  16      -1.266  -3.442   5.911  1.00 91.06           O  
ATOM    268  CG  LEU A  16       1.874  -2.166   6.550  1.00 91.06           C  
ATOM    269  HG  LEU A  16       0.934  -1.624   6.656  1.00 91.06           H  
ATOM    270  CD1 LEU A  16       1.949  -3.243   7.635  1.00 91.06           C  
ATOM    271 HD11 LEU A  16       2.838  -3.856   7.489  1.00 91.06           H  
ATOM    272 HD12 LEU A  16       1.061  -3.875   7.604  1.00 91.06           H  
ATOM    273 HD13 LEU A  16       2.004  -2.778   8.619  1.00 91.06           H  
ATOM    274  CD2 LEU A  16       3.012  -1.173   6.765  1.00 91.06           C  
ATOM    275 HD21 LEU A  16       3.975  -1.676   6.674  1.00 91.06           H  
ATOM    276 HD22 LEU A  16       2.937  -0.729   7.757  1.00 91.06           H  
ATOM    277 HD23 LEU A  16       2.951  -0.375   6.025  1.00 91.06           H  
ATOM    278  N   ALA A  17      -0.942  -2.171   4.098  1.00 88.92           N  
ATOM    279  H   ALA A  17      -0.297  -1.905   3.368  1.00 88.92           H  
ATOM    280  CA  ALA A  17      -2.217  -1.470   4.142  1.00 88.92           C  
ATOM    281  HA  ALA A  17      -2.337  -1.017   5.126  1.00 88.92           H  
ATOM    282  C   ALA A  17      -3.394  -2.417   3.912  1.00 88.92           C  
ATOM    283  CB  ALA A  17      -2.211  -0.355   3.092  1.00 88.92           C  
ATOM    284  HB1 ALA A  17      -1.386   0.332   3.285  1.00 88.92           H  
ATOM    285  HB2 ALA A  17      -3.148   0.200   3.145  1.00 88.92           H  
ATOM    286  HB3 ALA A  17      -2.101  -0.776   2.092  1.00 88.92           H  
ATOM    287  O   ALA A  17      -4.424  -2.254   4.549  1.00 88.92           O  
ATOM    288  N   ASN A  18      -3.260  -3.424   3.046  1.00 89.72           N  
ATOM    289  H   ASN A  18      -2.420  -3.477   2.489  1.00 89.72           H  
ATOM    290  CA  ASN A  18      -4.304  -4.423   2.829  1.00 89.72           C  
ATOM    291  HA  ASN A  18      -5.257  -3.900   2.758  1.00 89.72           H  
ATOM    292  C   ASN A  18      -4.405  -5.390   4.016  1.00 89.72           C  
ATOM    293  CB  ASN A  18      -4.050  -5.140   1.494  1.00 89.72           C  
ATOM    294  HB2 ASN A  18      -3.737  -4.406   0.752  1.00 89.72           H  
ATOM    295  HB3 ASN A  18      -3.259  -5.881   1.613  1.00 89.72           H  
ATOM    296  O   ASN A  18      -5.506  -5.746   4.410  1.00 89.72           O  
ATOM    297  CG  ASN A  18      -5.291  -5.792   0.917  1.00 89.72           C  
ATOM    298  ND2 ASN A  18      -5.138  -6.525  -0.161  1.00 89.72           N  
ATOM    299 HD21 ASN A  18      -4.214  -6.734  -0.511  1.00 89.72           H  
ATOM    300 HD22 ASN A  18      -5.977  -6.967  -0.507  1.00 89.72           H  
ATOM    301  OD1 ASN A  18      -6.410  -5.607   1.356  1.00 89.72           O  
ATOM    302  N   SER A  19      -3.279  -5.743   4.646  1.00 88.10           N  
ATOM    303  H   SER A  19      -2.392  -5.452   4.261  1.00 88.10           H  
ATOM    304  CA  SER A  19      -3.277  -6.472   5.920  1.00 88.10           C  
ATOM    305  HA  SER A  19      -3.844  -7.395   5.802  1.00 88.10           H  
ATOM    306  C   SER A  19      -3.954  -5.651   7.020  1.00 88.10           C  
ATOM    307  CB  SER A  19      -1.845  -6.842   6.314  1.00 88.10           C  
ATOM    308  HB2 SER A  19      -1.401  -7.446   5.522  1.00 88.10           H  
ATOM    309  HB3 SER A  19      -1.248  -5.941   6.453  1.00 88.10           H  
ATOM    310  O   SER A  19      -4.873  -6.134   7.673  1.00 88.10           O  
ATOM    311  OG  SER A  19      -1.863  -7.587   7.511  1.00 88.10           O  
ATOM    312  HG  SER A  19      -0.979  -7.895   7.721  1.00 88.10           H  
ATOM    313  N   GLN A  20      -3.606  -4.367   7.157  1.00 86.77           N  
ATOM    314  H   GLN A  20      -2.838  -4.012   6.607  1.00 86.77           H  
ATOM    315  CA  GLN A  20      -4.275  -3.461   8.093  1.00 86.77           C  
ATOM    316  HA  GLN A  20      -4.223  -3.887   9.095  1.00 86.77           H  
ATOM    317  C   GLN A  20      -5.757  -3.287   7.759  1.00 86.77           C  
ATOM    318  CB  GLN A  20      -3.593  -2.089   8.110  1.00 86.77           C  
ATOM    319  HB2 GLN A  20      -4.253  -1.393   8.629  1.00 86.77           H  
ATOM    320  HB3 GLN A  20      -3.455  -1.728   7.091  1.00 86.77           H  
ATOM    321  O   GLN A  20      -6.583  -3.323   8.660  1.00 86.77           O  
ATOM    322  CG  GLN A  20      -2.245  -2.105   8.842  1.00 86.77           C  
ATOM    323  HG2 GLN A  20      -1.543  -2.753   8.319  1.00 86.77           H  
ATOM    324  HG3 GLN A  20      -2.382  -2.499   9.849  1.00 86.77           H  
ATOM    325  CD  GLN A  20      -1.661  -0.702   8.960  1.00 86.77           C  
ATOM    326  NE2 GLN A  20      -0.368  -0.532   8.793  1.00 86.77           N  
ATOM    327 HE21 GLN A  20       0.242  -1.321   8.634  1.00 86.77           H  
ATOM    328 HE22 GLN A  20      -0.039   0.414   8.923  1.00 86.77           H  
ATOM    329  OE1 GLN A  20      -2.345   0.271   9.209  1.00 86.77           O  
ATOM    330  N   LYS A  21      -6.123  -3.157   6.480  1.00 86.02           N  
ATOM    331  H   LYS A  21      -5.393  -3.079   5.787  1.00 86.02           H  
ATOM    332  CA  LYS A  21      -7.517  -3.079   6.035  1.00 86.02           C  
ATOM    333  HA  LYS A  21      -8.010  -2.285   6.596  1.00 86.02           H  
ATOM    334  C   LYS A  21      -8.259  -4.369   6.349  1.00 86.02           C  
ATOM    335  CB  LYS A  21      -7.592  -2.749   4.536  1.00 86.02           C  
ATOM    336  HB2 LYS A  21      -7.166  -3.572   3.962  1.00 86.02           H  
ATOM    337  HB3 LYS A  21      -7.013  -1.846   4.343  1.00 86.02           H  
ATOM    338  O   LYS A  21      -9.385  -4.280   6.801  1.00 86.02           O  
ATOM    339  CG  LYS A  21      -9.040  -2.508   4.080  1.00 86.02           C  
ATOM    340  HG2 LYS A  21      -9.646  -3.393   4.278  1.00 86.02           H  
ATOM    341  HG3 LYS A  21      -9.453  -1.668   4.639  1.00 86.02           H  
ATOM    342  CD  LYS A  21      -9.110  -2.209   2.579  1.00 86.02           C  
ATOM    343  HD2 LYS A  21      -8.783  -3.092   2.030  1.00 86.02           H  
ATOM    344  HD3 LYS A  21      -8.453  -1.373   2.342  1.00 86.02           H  
ATOM    345  CE  LYS A  21     -10.556  -1.861   2.203  1.00 86.02           C  
ATOM    346  HE2 LYS A  21     -11.207  -2.663   2.549  1.00 86.02           H  
ATOM    347  HE3 LYS A  21     -10.840  -0.952   2.733  1.00 86.02           H  
ATOM    348  NZ  LYS A  21     -10.715  -1.671   0.740  1.00 86.02           N  
ATOM    349  HZ1 LYS A  21     -10.470  -2.521   0.251  1.00 86.02           H  
ATOM    350  HZ2 LYS A  21     -10.123  -0.922   0.412  1.00 86.02           H  
ATOM    351  HZ3 LYS A  21     -11.674  -1.445   0.519  1.00 86.02           H  
ATOM    352  N   ALA A  22      -7.659  -5.539   6.154  1.00 83.74           N  
ATOM    353  H   ALA A  22      -6.741  -5.551   5.733  1.00 83.74           H  
ATOM    354  CA  ALA A  22      -8.260  -6.821   6.509  1.00 83.74           C  
ATOM    355  HA  ALA A  22      -9.255  -6.882   6.068  1.00 83.74           H  
ATOM    356  C   ALA A  22      -8.418  -6.964   8.027  1.00 83.74           C  
ATOM    357  CB  ALA A  22      -7.408  -7.952   5.925  1.00 83.74           C  
ATOM    358  HB1 ALA A  22      -7.346  -7.848   4.842  1.00 83.74           H  
ATOM    359  HB2 ALA A  22      -6.404  -7.925   6.347  1.00 83.74           H  
ATOM    360  HB3 ALA A  22      -7.867  -8.911   6.162  1.00 83.74           H  
ATOM    361  O   ALA A  22      -9.454  -7.435   8.478  1.00 83.74           O  
ATOM    362  N   ILE A  23      -7.452  -6.492   8.819  1.00 81.36           N  
ATOM    363  H   ILE A  23      -6.590  -6.184   8.393  1.00 81.36           H  
ATOM    364  CA  ILE A  23      -7.564  -6.455  10.281  1.00 81.36           C  
ATOM    365  HA  ILE A  23      -7.870  -7.442  10.628  1.00 81.36           H  
ATOM    366  C   ILE A  23      -8.668  -5.480  10.702  1.00 81.36           C  
ATOM    367  CB  ILE A  23      -6.202  -6.126  10.934  1.00 81.36           C  
ATOM    368  HB  ILE A  23      -5.813  -5.214  10.480  1.00 81.36           H  
ATOM    369  O   ILE A  23      -9.519  -5.860  11.486  1.00 81.36           O  
ATOM    370  CG1 ILE A  23      -5.193  -7.275  10.698  1.00 81.36           C  
ATOM    371 HG12 ILE A  23      -5.265  -7.636   9.672  1.00 81.36           H  
ATOM    372 HG13 ILE A  23      -5.441  -8.115  11.348  1.00 81.36           H  
ATOM    373  CG2 ILE A  23      -6.359  -5.889  12.450  1.00 81.36           C  
ATOM    374 HG21 ILE A  23      -6.812  -6.763  12.919  1.00 81.36           H  
ATOM    375 HG22 ILE A  23      -5.389  -5.700  12.909  1.00 81.36           H  
ATOM    376 HG23 ILE A  23      -6.984  -5.016  12.638  1.00 81.36           H  
ATOM    377  CD1 ILE A  23      -3.733  -6.870  10.941  1.00 81.36           C  
ATOM    378 HD11 ILE A  23      -3.567  -6.625  11.990  1.00 81.36           H  
ATOM    379 HD12 ILE A  23      -3.477  -6.012  10.319  1.00 81.36           H  
ATOM    380 HD13 ILE A  23      -3.082  -7.702  10.673  1.00 81.36           H  
ATOM    381  N   ILE A  24      -8.719  -4.255  10.176  1.00 78.28           N  
ATOM    382  H   ILE A  24      -7.980  -3.984   9.543  1.00 78.28           H  
ATOM    383  CA  ILE A  24      -9.733  -3.246  10.539  1.00 78.28           C  
ATOM    384  HA  ILE A  24      -9.799  -3.189  11.625  1.00 78.28           H  
ATOM    385  C   ILE A  24     -11.126  -3.650  10.031  1.00 78.28           C  
ATOM    386  CB  ILE A  24      -9.307  -1.854  10.008  1.00 78.28           C  
ATOM    387  HB  ILE A  24      -9.105  -1.946   8.940  1.00 78.28           H  
ATOM    388  O   ILE A  24     -12.110  -3.530  10.755  1.00 78.28           O  
ATOM    389  CG1 ILE A  24      -8.022  -1.360  10.718  1.00 78.28           C  
ATOM    390 HG12 ILE A  24      -7.305  -2.176  10.811  1.00 78.28           H  
ATOM    391 HG13 ILE A  24      -8.269  -1.038  11.730  1.00 78.28           H  
ATOM    392  CG2 ILE A  24     -10.423  -0.806  10.196  1.00 78.28           C  
ATOM    393 HG21 ILE A  24     -10.102   0.168   9.827  1.00 78.28           H  
ATOM    394 HG22 ILE A  24     -11.315  -1.085   9.637  1.00 78.28           H  
ATOM    395 HG23 ILE A  24     -10.681  -0.718  11.252  1.00 78.28           H  
ATOM    396  CD1 ILE A  24      -7.317  -0.212   9.983  1.00 78.28           C  
ATOM    397 HD11 ILE A  24      -6.377   0.013  10.488  1.00 78.28           H  
ATOM    398 HD12 ILE A  24      -7.101  -0.504   8.956  1.00 78.28           H  
ATOM    399 HD13 ILE A  24      -7.934   0.687   9.986  1.00 78.28           H  
ATOM    400  N   SER A  25     -11.216  -4.146   8.797  1.00 76.72           N  
ATOM    401  H   SER A  25     -10.365  -4.217   8.258  1.00 76.72           H  
ATOM    402  CA  SER A  25     -12.461  -4.597   8.165  1.00 76.72           C  
ATOM    403  HA  SER A  25     -13.230  -3.840   8.324  1.00 76.72           H  
ATOM    404  C   SER A  25     -12.960  -5.907   8.765  1.00 76.72           C  
ATOM    405  CB  SER A  25     -12.263  -4.784   6.656  1.00 76.72           C  
ATOM    406  HB2 SER A  25     -11.591  -5.623   6.478  1.00 76.72           H  
ATOM    407  HB3 SER A  25     -11.823  -3.879   6.236  1.00 76.72           H  
ATOM    408  O   SER A  25     -14.164  -6.073   8.913  1.00 76.72           O  
ATOM    409  OG  SER A  25     -13.490  -5.025   6.000  1.00 76.72           O  
ATOM    410  HG  SER A  25     -14.004  -5.653   6.514  1.00 76.72           H  
ATOM    411  N   GLY A  26     -12.057  -6.831   9.098  1.00 72.06           N  
ATOM    412  H   GLY A  26     -11.081  -6.657   8.903  1.00 72.06           H  
ATOM    413  CA  GLY A  26     -12.373  -8.116   9.721  1.00 72.06           C  
ATOM    414  HA2 GLY A  26     -13.254  -8.550   9.248  1.00 72.06           H  
ATOM    415  HA3 GLY A  26     -11.533  -8.796   9.579  1.00 72.06           H  
ATOM    416  C   GLY A  26     -12.638  -8.006  11.222  1.00 72.06           C  
ATOM    417  O   GLY A  26     -13.444  -8.761  11.742  1.00 72.06           O  
ATOM    418  N   LYS A  27     -12.041  -7.023  11.912  1.00 64.45           N  
ATOM    419  H   LYS A  27     -11.331  -6.479  11.443  1.00 64.45           H  
ATOM    420  CA  LYS A  27     -12.302  -6.715  13.333  1.00 64.45           C  
ATOM    421  HA  LYS A  27     -12.454  -7.659  13.856  1.00 64.45           H  
ATOM    422  C   LYS A  27     -13.603  -5.935  13.557  1.00 64.45           C  
ATOM    423  CB  LYS A  27     -11.064  -6.025  13.932  1.00 64.45           C  
ATOM    424  HB2 LYS A  27     -10.919  -5.057  13.452  1.00 64.45           H  
ATOM    425  HB3 LYS A  27     -10.210  -6.666  13.715  1.00 64.45           H  
ATOM    426  O   LYS A  27     -13.919  -5.590  14.690  1.00 64.45           O  
ATOM    427  CG  LYS A  27     -11.099  -5.816  15.450  1.00 64.45           C  
ATOM    428  HG2 LYS A  27     -11.686  -4.928  15.684  1.00 64.45           H  
ATOM    429  HG3 LYS A  27     -11.555  -6.684  15.926  1.00 64.45           H  
ATOM    430  CD  LYS A  27      -9.681  -5.638  16.000  1.00 64.45           C  
ATOM    431  HD2 LYS A  27      -9.203  -4.787  15.514  1.00 64.45           H  
ATOM    432  HD3 LYS A  27      -9.109  -6.544  15.800  1.00 64.45           H  
ATOM    433  CE  LYS A  27      -9.772  -5.403  17.509  1.00 64.45           C  
ATOM    434  HE2 LYS A  27     -10.264  -4.446  17.683  1.00 64.45           H  
ATOM    435  HE3 LYS A  27     -10.407  -6.179  17.937  1.00 64.45           H  
ATOM    436  NZ  LYS A  27      -8.436  -5.432  18.150  1.00 64.45           N  
ATOM    437  HZ1 LYS A  27      -7.836  -4.721  17.756  1.00 64.45           H  
ATOM    438  HZ2 LYS A  27      -8.527  -5.270  19.143  1.00 64.45           H  
ATOM    439  HZ3 LYS A  27      -8.010  -6.338  18.018  1.00 64.45           H  
ATOM    440  N   LYS A  28     -14.372  -5.658  12.498  1.00 57.96           N  
ATOM    441  H   LYS A  28     -14.058  -5.988  11.597  1.00 57.96           H  
ATOM    442  CA  LYS A  28     -15.758  -5.183  12.617  1.00 57.96           C  
ATOM    443  HA  LYS A  28     -15.857  -4.723  13.601  1.00 57.96           H  
ATOM    444  C   LYS A  28     -16.765  -6.346  12.652  1.00 57.96           C  
ATOM    445  CB  LYS A  28     -16.052  -4.091  11.575  1.00 57.96           C  
ATOM    446  HB2 LYS A  28     -15.180  -3.441  11.493  1.00 57.96           H  
ATOM    447  HB3 LYS A  28     -16.240  -4.547  10.604  1.00 57.96           H  
ATOM    448  O   LYS A  28     -17.891  -6.193  12.187  1.00 57.96           O  
ATOM    449  CG  LYS A  28     -17.256  -3.236  12.010  1.00 57.96           C  
ATOM    450  HG2 LYS A  28     -18.170  -3.830  12.002  1.00 57.96           H  
ATOM    451  HG3 LYS A  28     -17.091  -2.875  13.025  1.00 57.96           H  
ATOM    452  CD  LYS A  28     -17.480  -2.034  11.095  1.00 57.96           C  
ATOM    453  HD2 LYS A  28     -17.602  -2.377  10.068  1.00 57.96           H  
ATOM    454  HD3 LYS A  28     -16.621  -1.367  11.164  1.00 57.96           H  
ATOM    455  CE  LYS A  28     -18.753  -1.326  11.572  1.00 57.96           C  
ATOM    456  HE2 LYS A  28     -19.589  -2.017  11.461  1.00 57.96           H  
ATOM    457  HE3 LYS A  28     -18.650  -1.106  12.634  1.00 57.96           H  
ATOM    458  NZ  LYS A  28     -19.009  -0.079  10.813  1.00 57.96           N  
ATOM    459  HZ1 LYS A  28     -19.862   0.353  11.139  1.00 57.96           H  
ATOM    460  HZ2 LYS A  28     -19.112  -0.287   9.829  1.00 57.96           H  
ATOM    461  HZ3 LYS A  28     -18.248   0.572  10.939  1.00 57.96           H  
ATOM    462  N   SER A  29     -16.365  -7.490  13.203  1.00 50.48           N  
ATOM    463  H   SER A  29     -15.438  -7.548  13.599  1.00 50.48           H  
ATOM    464  CA  SER A  29     -17.265  -8.544  13.674  1.00 50.48           C  
ATOM    465  HA  SER A  29     -18.271  -8.144  13.801  1.00 50.48           H  
ATOM    466  C   SER A  29     -16.807  -9.025  15.038  1.00 50.48           C  
ATOM    467  CB  SER A  29     -17.317  -9.706  12.695  1.00 50.48           C  
ATOM    468  HB2 SER A  29     -17.526  -9.343  11.688  1.00 50.48           H  
ATOM    469  HB3 SER A  29     -16.370 -10.246  12.709  1.00 50.48           H  
ATOM    470  O   SER A  29     -17.702  -9.482  15.775  1.00 50.48           O  
ATOM    471  OG  SER A  29     -18.370 -10.531  13.138  1.00 50.48           O  
ATOM    472  HG  SER A  29     -18.361 -10.468  14.096  1.00 50.48           H  
ATOM    473  OXT SER A  29     -15.582  -8.938  15.279  1.00 50.48           O  
TER     474      SER A  29                                                       
END   
