# Supplementary material for: Novel Antimicrobial Peptides Designed Using a Recurrent Neural Network Reduce Mortality in Experimental Sepsis
Source: Antibiotics (Basel). 2022 Mar 18;11(3):411. doi: 10.3390/antibiotics11030411 (PMC8944797; doi:10.3390/antibiotics11030411)
Supplement: Supplementary file 1 [file antibiotics-11-00411-s001.zip › Peptides screening algorithms.xlsx]

## Sheet: FASTA sampled 
>1
AVSKIGKELGQKIQGIATNFVNP
>2
TKYYGNGVYCNSKKCWVDWGEAKSCGVDIIIGRLTGGAWK
>3
QKFIQRIAHGVPRLLPL
>4
YSGYGPQSWGECHRQCCADER
>5
NWCDWASALGHSLAEKNAANHLFNPCMKVYTRGYVQLQWASTG
>6
AFSLLPSVVSTVLSSVKSNK
>7
IRWTWIWSGGRRWLRPKPLSVQRG
>8
GIPCGESCVFIPCISSVIGCSCKSKVCYKN
>9
HDVLPIVAHVCNSVSATCHGHLRAFPGSLCAKP
>10
MSDGWSMSVVPVIAAYMKAGTSSEEGNITGDLEVDIQ
>11
QICKAPSQTHSFLTGTCFFGS
>12
QSHLRLCYLSKCCTPRCKFRGK
>13
CVYWAGDDVASEYYIAAGVKYCAPYTVICC
>14
DKYRCEQ
>15
KRLHIVGRIAHGIKNLV
>16
VGSRVLSVLSSPLKLIKKFLPS
>17
GKNPTIQCRGPG
>18
GLMDIVKGTAKNLAASLLDKIRCKVTGC
>19
ATPTLHPTSTSAVTFFELNHSSSPLGCFCNLN
>20
VGALAVVV
>21
ILPFLPGLIVSIICKITLTC
>22
LCEERKAKHSSK
>23
CVWIPSINIGIGISLTCTCREN
>24
QDKGNADTKYFLGGLLMGAPMGGGGSIGGIGGGAFGGGGLGGFRP
>25
RPPHPKRPLPRPPFPPFRLPRAPPGRP
>26
RSMASFLKKVWAALKELIAKLSEKGLQY
>27
FLPKLAGKAIKK
>28
YFRSGRAQFGRPFSRNCGYICRRFARPSC
>29
GLFKVLGSVAKHLLPHVVPVIAEKL
>30
RTCENLADKYRGPCFATSNCAD
>31
FLPLIAGMAAKFLPKIFCALTKK
>32
FLPIIAGVAAKLFGKLFCAISKKC
>33
FFRKLFHGVKHVGKRYKHIANE
>34
FLPIVARLAANFLPKFVCKITKKC
>35
FFFHIIKGLVHAGKMIHGLISH
>36
GIFSKLAGKKIKNLLISGLKNIGKEVGM
>37
FLGMIPGLIGGLISAFK
>38
GLKDWVKKALGSLWKLANSQKAIISGKKS
>39
AAEFPNNPDIPNTEEHQEGQAYDQYSQAEITGCNSLTGAT
>40
KPKGMIKVAEYVLPPSLISSCC
>41
KYYGNGVSCNKKGCSVDWATAIANIGSIGKNAAANHGAQGQAGWNT
>42
AQRCGDQAHGAAVCLAICCN
>43
VDKPDYRPRPWPGMNLN
>44
CVWDTASCNYAICFGGNYKQ
>45
RVCMKGSAGFKGICMNSQICIQLFCLRE
>46
SPLHGMTSEHHFRVSIFSTRSGRSWCSTQIWCETGKKVVQPKRINLC
>47
QCIGNGGRCNESDIIPCLSAGPIGCY
>48
FGTAVKILLLMITHFLSPGAIKVCFGTGKCQFLPQDGFGTL
>49
GLLRSIGSALGGLLIGVGKAALTHIMQT
>50
GELKKKPSPTKCVHPKT
>51
YPSKPDNPGEGGY
>52
GAPKGCGETCFVIPCFTSAIGC
>53
GSKRWSKFERW
>54
DSMGAVKLAKLLIDKKTN
>55
NEPVYRKLSIKKVGIPNKEIPHVLNRGFYGISTRC
>56
DYRIDCRRNGGICVPLSLVSCLE
>57
SIGAKILGGVKTALKGALKELAS
>58
GGGGGGHLVA
>59
WQSVACGVS
>60
GLVKLGPKILGYEKHVKQFAKQYINVDS
>61
QRSKEKPD
>62
GFVKKLR
>63
FFGTALKIAAKIVPTLVCKITRKC
>64
MKTILTLMANTIAKAGW
>65
GIPCGESCVYIPCISAVAGCSCKDKVCYRPKL
>66
SLLDTIKNLAINAAKNAGVGVLNSLSCKLDKTC
>67
VTCNILRVSDILAVAACHAIGCAKIKSACYCNL
>68
VKIPGLSAQTARLGQTLAAFIIKGLQAF
>69
TDITKLNAKDKYKGTCRICNRYSFFKKTFICNGDKIL
>70
KWKFFKKIEKVGVNIRDGVIKAGPAIQ
>71
QQCGRQASGRLCGNRLCCSQWGWCGSTSSYCGAGCQSNCGR
>72
HAQTGCQGRASVLCRCFWRGEKIIRVNGI
>73
INPILGKVIGFGLS
>74
GLGKAQCAALWFLKGGAVACAAI
>75
KKDPPTKPIMYQPPQRPIVLLNALTLTSYTRVINPNKKYY
>76
GFGCPNDYPCHRHCRSIGRKGGYCAGLIKQTCTCYRT
>77
GWFKKAFRKV
>78
KYYGNGVSCNKSGC
>79
SNAEVIPKNKPITQCVSISLTQRG
>80
VDPSMPRPPMDNPNLPHIGARHYGPGYIHLGKH
>81
EDKKDKEESKSGGSLKG
>82
RVRRFWPLVTRVADAAARILSNL
>83
GLLSILGSVAKHLIPHVVPAIAEHL
>84
DHCRSLCRRPCLRRCNE
>85
FLPAVFKVAAEVLSTILCSITGTC
>86
DWTAWSALVAAAVGACSTNNWCSDLAGCQGLSLKIYTQG
>87
ADGTAWASALVATTSTQSIAA
>88
GLWNKIKEAAS
>89
GWLKKIGKKIER
>90
GLFDSIKNTAKNLA
>91
FLPIIAKLAANLVPSLI
>92
CNWCISGVGVCERQLICCR
>93
GFGCPNDYPCHRHCKSIPGRYGGYCAGLIKQM
>94
INSKDILNTASG
>95
RRSKVRICSRGKNCVSREGGGSVIGTL
>96
VIPFVASVAAEMMEHVYCAASRRC
>97
GRILDILRTVI
>98
KIAWIWRAIKKS
>99
GILSTVFGMGKKILCGLSGLC
>100
RMKLFRLVT
>101
GIGGALLSAGKSALKGLAKGLAEHFA
>102
RKFHEKHHSHRGYY
>103
GSVPCGESCVFIPCLTSIIGCYCKDKVCYRN
>104
KACSFPTD
>105
GAILCNLCKVGSKVLGNSLAQEGAALPCGMAWRRGLCKK
>106
ITSISLCT
>107
GIMSSLADTLKTFAVGLLNKMKCKITAC
>108
FIPGLIRTAIKAVTTIMCAITKKC
>109
FPQPSKEFARSYSLSKLFRRKTLSVYKAERQMREN
>110
GTFPCSESCVWIPCFTLAFGCSCKSKVCYKN
>111
MKLKKPLAK
>112
QWGYGGYGRGYGGYGGYG
>113
GWLRKAAKSVGK
>114
QPHIQNKLCPINWMVCCKYKVPQTMTCADRG
>115
EAEPDEAIQKRFGLPS
>116
IASKFLCSPGCAKGAKIASCSCTNTVSSC
>117
FPKEFSL
>118
GKNVVKIIKDGL
>119
VQNFTSILTKYFAVLCVGRMYTIPGT
>120
GCERSSLQVYSGTCDTI
>121
DTLACRQSHHG
>122
FLPVLAGVSAAIGKALPKLMCAISK
>123
GLPICGETCFQGKCYTPGCTCTSWPVCTRD
>124
GVPLCGETCALIPCISTAIGCSCKSKVCYWN
>125
REPYTQPYIRIYQTLQMFLP
>126
KLAKLLGKILEGLS
>127
GFFALIPKIISSPLFKT
>128
QGCIGNGQSCNENLCSFQCRSIGYCGYGPAYCGRGRVCYCTARNMVRSR
>129
LFRSDRLK
>130
GILDSFKGLGKKAAQNLLKKAKCKITGC
>131
EWHLCTMTTWG
>132
GNNQPSTPRPQPN
>133
RECKTESNRFRGPCLRD
>134
FWGGLWDSVKSMI
>135
FLPFIASVAAKVLPKLFCAISRKC
>136
KWKLFKKIWSSVKLKS
>137
KWKSFIKKLAKFGFKVIKKFAKKHGSKIAKNQ
>138
GMASKAGSVLGKVAKVGKAVLGAALAAL
>139
SLAMTVKGAKMTAKIAQWL
>140
GMASKAGSVLGKVGKVAIAIA
>141
TKIVLNGRYFLKNRSGIAM
>142
EFPLSLAGVWINSIPGSFTEFLSTCSLGKKLKCPVKKAVFG
>143
NKYCEKPSGTWSGVCGNNNACKNQCIRLDG
>144
QEFYGNCCLKLHHVRGICLVYDG
>145
FFRLLFHGVHHGGRQHSS
>146
EGCGRQGSSHCSN
>147
GLRKKFS
>148
PDPAKTAPKKGAKK
>149
QYGYPKYGGYGRGYGGYGMMYGGYGEYRGYGMYPGKMGMMGMY
>150
GIFPKIIGKGIVNGIKSAGKRIKGVGMKILNAGSNLVGNLG
>151
PQEPSLGVTQ
>152
KFKDWGKTLDKWMKKVLKKQKRKGRKLKNTARNHILGYGSPESKAV
>153
AGFAKQAASKAVHLLSRKG
>154
YEGLLAEAGADLVGFDKWGTWADNFGS
>155
RIVPTLPCNRCRKGEGICIAPIYIR
>156
GLVTGLLSKAKKLGPVATLLSSSGSSSESETNPTPTG
>157
FVHLIKK
>158
WGSLGTVIPAIINALKKQ
>159
GVVDILKGAGKDI
>160
GKVWDWIKSAGKKLIKGSINELKTAKNFVKNLLANTAAEQV
>161
CETPSKVFGPCITTGFCNRDQKCQKIRRRICLCIKNC
>162
QQCGRQAGRKRCP
>163
YSCPDGLAHGVCVSCAAHCHALEGARHGWCDRSVKCCKKKPD
>164
ALSILKGVLKTAGKAIGKIVADQFGCKINKHC
>165
GVSSILKGAGKFLAGLVA
>166
VWSFLKKVAKHVVDSIRCFAS
>167
FIEHIIKGIGHLVHGI
>168
GFHKRFRKKFLKSVSKTTIQVSAKVAFYVVTVLKSGP
>169
CVNSQTESDSSCVLHGMFGGYCNRKKVCYK
>170
SKRKSYAKGMGEKLSDGTLAAWAATGATR
>171
KSKEKIGK
>172
GFLSNMFN
>173
QGCKRQCCLNETPNCYKKCGKYFGYCGKGFL
>174
GILSSFKGVLKGAGKNLLGSLKDKLKN
>175
FLPIIGKILAGLL
>176
RMCKSPSGRFKGLCMSD
>177
GFGCPNDYPCHRHCRSIRRRAGYCAGWLRICTCYRN
>178
RACYCRIGACVRGERRYGTIFYLLFCCR
>179
GFGCPHDQYQCNSHCQSISGRKAGYCGGWLRLYTLCCRTV
>180
CGESCVVISCTVTALLGCSCKDQVCYLN
>181
VHAQELRVGRSVGKTVMGFA
>182
GWVKKIGKKIERVGQHTRD
>183
FIGPIISVAAN
>184
RRLRFRRYLSKPMRPPRPERPQINPGDRPLPALRNP
>185
VKESAPKKPSVQPTGPQL
>186
GFMDTAKNVAKNMAGDLLDQLKCKITGGC
>187
VNWKKIGKMIGTFAKGA
>188
SALIGCWTKSYPPKPCWGNRK
>189
IARKKSAKDVLNQTQ
>190
AVPIITSVAGRLLKHAGPGIVTALTAVAKKQ
>191
KKHHPKPGYSLLRPKPSRLLYRRSRVSSAPETPTVAQFCCR
>192
QRLCEKPSGTWSGVCGNNNACKNQCINLEKARHGGSCNYVCIRD
>193
ATCDLLSGFSAEHSACAAHCIA
>194
GILDFLKAVAKNFAGKLSEKL
>195
FFHHIVGLLFHV
>196
YSPKADPLQSHKPLSGRSDYRGKVPGKWIHGRLQNLGKKAT
>197
GADQDEWERHTHKQ
>198
SDASVDQPS

## Sheet: SVM
http://camp.bicnirrh.res.in/predict/
Seq. ID.	Class	AMP Probability
77	AMP	0.999
8	AMP	0.998
124	AMP	0.998
38	AMP	0.997
136	AMP	0.997
71	AMP	0.996
187	AMP	0.996
25	AMP	0.995
51	AMP	0.995
178	AMP	0.995
53	AMP	0.994
65	AMP	0.994
36	AMP	0.992
116	AMP	0.992
128	AMP	0.991
180	AMP	0.991
103	AMP	0.988
130	AMP	0.988
150	AMP	0.987
41	AMP	0.986
67	AMP	0.986
89	AMP	0.986
165	AMP	0.984
32	AMP	0.983
63	AMP	0.983
110	AMP	0.981
113	AMP	0.980
27	AMP	0.978
105	AMP	0.977
127	AMP	0.977
174	AMP	0.977
164	AMP	0.976
137	AMP	0.974
138	AMP	0.974
140	AMP	0.974
31	AMP	0.970
108	AMP	0.970
158	AMP	0.970
91	AMP	0.968
2	AMP	0.966
160	AMP	0.966
99	AMP	0.964
34	AMP	0.963
153	AMP	0.963
135	AMP	0.961
52	AMP	0.960
74	AMP	0.958
122	AMP	0.955
177	AMP	0.955
68	AMP	0.952
175	AMP	0.952
35	AMP	0.951
173	AMP	0.951
101	AMP	0.949
70	AMP	0.948
81	AMP	0.947
61	AMP	0.942
147	AMP	0.939
190	AMP	0.937
194	AMP	0.937
72	AMP	0.936
16	AMP	0.933
57	AMP	0.931
73	AMP	0.930
179	AMP	0.929
163	AMP	0.928
49	AMP	0.927
66	AMP	0.927
29	AMP	0.926
195	AMP	0.924
107	AMP	0.923
1	AMP	0.922
76	AMP	0.921
139	AMP	0.920
161	AMP	0.916
78	AMP	0.915
37	AMP	0.910
182	AMP	0.908
157	AMP	0.904
7	AMP	0.900
18	AMP	0.896
86	AMP	0.896
155	AMP	0.893
45	AMP	0.891
123	AMP	0.889
47	AMP	0.875
167	AMP	0.874
192	AMP	0.869
166	AMP	0.850
13	AMP	0.841
102	AMP	0.840
118	AMP	0.839
42	AMP	0.838
11	AMP	0.834
82	AMP	0.829
98	AMP	0.828
83	AMP	0.827
21	AMP	0.824
152	AMP	0.823
188	AMP	0.819
169	AMP	0.808
6	AMP	0.792
84	AMP	0.787
92	AMP	0.784
93	AMP	0.778
50	AMP	0.775
186	AMP	0.774
28	AMP	0.772
184	AMP	0.767
85	AMP	0.750
90	AMP	0.750
168	AMP	0.744
143	AMP	0.739
159	AMP	0.736
111	AMP	0.722
60	AMP	0.721
189	AMP	0.719
33	AMP	0.695
23	AMP	0.693
15	AMP	0.685
145	AMP	0.674
9	AMP	0.668
95	AMP	0.668
3	AMP	0.666
24	AMP	0.663
62	AMP	0.657
48	AMP	0.655
4	AMP	0.634
69	AMP	0.619
193	AMP	0.619
142	AMP	0.595
149	AMP	0.537
12	AMP	0.527
39	AMP	0.502
198	NAMP	0.484
54	NAMP	0.460
17	NAMP	0.453
119	NAMP	0.421
40	NAMP	0.420
44	NAMP	0.420
56	NAMP	0.411
134	NAMP	0.406
146	NAMP	0.403
55	NAMP	0.396
185	NAMP	0.389
26	NAMP	0.386
196	NAMP	0.380
79	NAMP	0.377
87	NAMP	0.368
191	NAMP	0.326
125	NAMP	0.305
88	NAMP	0.297
126	NAMP	0.292
181	NAMP	0.292
120	NAMP	0.285
30	NAMP	0.281
148	NAMP	0.276
115	NAMP	0.263
141	NAMP	0.261
114	NAMP	0.251
171	NAMP	0.245
5	NAMP	0.234
96	NAMP	0.232
97	NAMP	0.221
144	NAMP	0.206
176	NAMP	0.199
112	NAMP	0.191
94	NAMP	0.178
46	NAMP	0.169
154	NAMP	0.140
170	NAMP	0.120
172	NAMP	0.119
64	NAMP	0.111
75	NAMP	0.111
162	NAMP	0.110
43	NAMP	0.102
133	NAMP	0.095
19	NAMP	0.094
156	NAMP	0.090
80	NAMP	0.089
132	NAMP	0.071
104	NAMP	0.068
109	NAMP	0.065
129	NAMP	0.064
151	NAMP	0.049
183	NAMP	0.049
59	NAMP	0.044
100	NAMP	0.031
197	NAMP	0.031
20	NAMP	0.029
22	NAMP	0.027
117	NAMP	0.016
121	NAMP	0.015
10	NAMP	0.013
131	NAMP	0.005
106	NAMP	0.002
14	NAMP	0.001
58	NAMP	0.000

## Sheet: Random Forest
Results with Random Forest Classifier
Seq. ID.	Class	AMP Probability
36	AMP	1.0
63	AMP	1.0
164	AMP	1.0
32	AMP	0.9995
101	AMP	0.999
135	AMP	0.999
8	AMP	0.998
18	AMP	0.9975
130	AMP	0.9975
174	AMP	0.9955
34	AMP	0.995
122	AMP	0.994
31	AMP	0.993
155	AMP	0.9925
137	AMP	0.9905
190	AMP	0.9905
165	AMP	0.99
7	AMP	0.9895
65	AMP	0.9885
150	AMP	0.9885
57	AMP	0.9875
140	AMP	0.9845
66	AMP	0.984
173	AMP	0.982
99	AMP	0.9815
178	AMP	0.9815
29	AMP	0.979
124	AMP	0.979
108	AMP	0.976
27	AMP	0.9755
103	AMP	0.9745
177	AMP	0.971
70	AMP	0.9705
73	AMP	0.9705
76	AMP	0.968
15	AMP	0.967
187	AMP	0.9655
160	AMP	0.964
38	AMP	0.9585
105	AMP	0.9585
136	AMP	0.9585
166	AMP	0.958
175	AMP	0.958
82	AMP	0.9575
68	AMP	0.957
72	AMP	0.9565
91	AMP	0.956
49	AMP	0.954
179	AMP	0.9535
127	AMP	0.953
1	AMP	0.9525
16	AMP	0.9505
180	AMP	0.9505
128	AMP	0.95
74	AMP	0.9425
83	AMP	0.94
71	AMP	0.937
138	AMP	0.937
116	AMP	0.933
23	AMP	0.9305
194	AMP	0.9275
161	AMP	0.925
98	AMP	0.9225
110	AMP	0.9115
93	AMP	0.9065
45	AMP	0.906
107	AMP	0.906
67	AMP	0.901
41	AMP	0.9005
85	AMP	0.896
163	AMP	0.896
60	AMP	0.895
192	AMP	0.8915
47	AMP	0.8815
12	AMP	0.8805
188	AMP	0.874
168	AMP	0.869
37	AMP	0.868
158	AMP	0.8675
182	AMP	0.8585
153	AMP	0.8535
2	AMP	0.852
123	AMP	0.84
25	AMP	0.825
52	AMP	0.818
167	AMP	0.7835
95	AMP	0.783
28	AMP	0.7775
69	AMP	0.7705
86	AMP	0.7625
35	AMP	0.7615
119	AMP	0.7575
89	AMP	0.754
3	AMP	0.7495
195	AMP	0.735
152	AMP	0.733
143	AMP	0.724
169	AMP	0.715
33	AMP	0.71
92	AMP	0.7085
26	AMP	0.701
40	AMP	0.6985
21	AMP	0.689
13	AMP	0.684
126	AMP	0.6615
113	AMP	0.6515
50	AMP	0.634
111	AMP	0.6115
55	AMP	0.61
134	AMP	0.608
42	AMP	0.607
193	AMP	0.5955
77	AMP	0.593
139	AMP	0.593
159	AMP	0.5885
51	AMP	0.582
6	AMP	0.5765
112	AMP	0.5745
145	AMP	0.574
44	AMP	0.571
142	AMP	0.559
54	AMP	0.551
84	AMP	0.538
149	AMP	0.5295
5	AMP	0.523
147	AMP	0.519
62	AMP	0.514
148	AMP	0.509
61	AMP	0.5055
171	AMP	0.5025
114	NAMP	0.4985
24	NAMP	0.4975
191	NAMP	0.4955
162	NAMP	0.4905
56	NAMP	0.4875
100	NAMP	0.4815
184	NAMP	0.4795
102	NAMP	0.4775
198	NAMP	0.4725
97	NAMP	0.4695
157	NAMP	0.4695
118	NAMP	0.467
87	NAMP	0.461
181	NAMP	0.458
81	NAMP	0.4565
144	NAMP	0.454
53	NAMP	0.4445
20	NAMP	0.4365
176	NAMP	0.432
196	NAMP	0.4295
78	NAMP	0.4275
141	NAMP	0.4205
132	NAMP	0.4165
133	NAMP	0.41
4	NAMP	0.3745
129	NAMP	0.3705
170	NAMP	0.3645
183	NAMP	0.3605
90	NAMP	0.3585
146	NAMP	0.35
22	NAMP	0.343
14	NAMP	0.342
9	NAMP	0.3375
96	NAMP	0.3375
186	NAMP	0.336
79	NAMP	0.3355
106	NAMP	0.3305
151	NAMP	0.3065
75	NAMP	0.3015
172	NAMP	0.2975
58	NAMP	0.292
104	NAMP	0.2905
117	NAMP	0.2905
197	NAMP	0.289
30	NAMP	0.2855
125	NAMP	0.2785
120	NAMP	0.2665
59	NAMP	0.264
88	NAMP	0.2585
94	NAMP	0.2535
109	NAMP	0.252
185	NAMP	0.2365
11	NAMP	0.236
17	NAMP	0.22
156	NAMP	0.211
64	NAMP	0.2075
46	NAMP	0.202
189	NAMP	0.201
48	NAMP	0.1785
115	NAMP	0.1415
121	NAMP	0.1405
131	NAMP	0.138
19	NAMP	0.1325
154	NAMP	0.1255
43	NAMP	0.0765
39	NAMP	0.065
80	NAMP	0.0375
10	NAMP	0.003

## Sheet: Discriminant Analysis
Results with Discriminant Analysis classifier
Seq. ID.	Class	AMP Probability
32	AMP	1.000
38	AMP	1.000
63	AMP	1.000
76	AMP	1.000
116	AMP	1.000
130	AMP	1.000
137	AMP	1.000
150	AMP	1.000
174	AMP	1.000
177	AMP	1.000
8	AMP	0.999
27	AMP	0.999
36	AMP	0.999
101	AMP	0.999
138	AMP	0.999
160	AMP	0.999
164	AMP	0.999
165	AMP	0.999
173	AMP	0.999
194	AMP	0.999
34	AMP	0.998
52	AMP	0.998
70	AMP	0.998
128	AMP	0.998
135	AMP	0.998
161	AMP	0.998
16	AMP	0.997
71	AMP	0.997
124	AMP	0.997
178	AMP	0.997
110	AMP	0.996
65	AMP	0.995
68	AMP	0.995
140	AMP	0.995
73	AMP	0.994
74	AMP	0.994
105	AMP	0.994
122	AMP	0.994
175	AMP	0.994
103	AMP	0.993
190	AMP	0.993
31	AMP	0.992
91	AMP	0.992
179	AMP	0.992
180	AMP	0.992
57	AMP	0.991
157	AMP	0.991
1	AMP	0.990
49	AMP	0.990
66	AMP	0.990
82	AMP	0.990
127	AMP	0.990
99	AMP	0.989
108	AMP	0.989
67	AMP	0.988
60	AMP	0.987
158	AMP	0.986
93	AMP	0.985
28	AMP	0.984
47	AMP	0.982
15	AMP	0.981
187	AMP	0.980
42	AMP	0.979
35	AMP	0.976
72	AMP	0.975
153	AMP	0.975
92	AMP	0.974
136	AMP	0.974
7	AMP	0.973
98	AMP	0.971
163	AMP	0.969
167	AMP	0.969
37	AMP	0.965
29	AMP	0.959
168	AMP	0.957
192	AMP	0.954
41	AMP	0.953
6	AMP	0.951
18	AMP	0.950
107	AMP	0.950
155	AMP	0.945
44	AMP	0.944
45	AMP	0.944
169	AMP	0.939
183	AMP	0.934
126	AMP	0.924
123	AMP	0.921
69	AMP	0.913
86	AMP	0.913
21	AMP	0.900
90	AMP	0.894
83	AMP	0.892
12	AMP	0.891
11	AMP	0.882
2	AMP	0.881
24	AMP	0.876
3	AMP	0.868
85	AMP	0.866
166	AMP	0.865
152	AMP	0.863
25	AMP	0.859
193	AMP	0.847
13	AMP	0.840
143	AMP	0.828
97	AMP	0.813
33	AMP	0.812
139	AMP	0.804
87	AMP	0.800
84	AMP	0.793
113	AMP	0.788
182	AMP	0.782
186	AMP	0.767
144	AMP	0.756
23	AMP	0.742
56	AMP	0.720
95	AMP	0.719
188	AMP	0.711
184	AMP	0.708
62	AMP	0.698
145	AMP	0.685
26	AMP	0.677
9	AMP	0.668
195	AMP	0.662
147	AMP	0.650
77	AMP	0.629
142	AMP	0.562
111	AMP	0.536
55	AMP	0.515
118	AMP	0.508
100	NAMP	0.454
50	NAMP	0.428
159	NAMP	0.415
89	NAMP	0.381
185	NAMP	0.376
171	NAMP	0.375
196	NAMP	0.334
162	NAMP	0.319
40	NAMP	0.285
191	NAMP	0.283
141	NAMP	0.270
54	NAMP	0.264
181	NAMP	0.255
5	NAMP	0.249
79	NAMP	0.247
189	NAMP	0.234
53	NAMP	0.211
46	NAMP	0.196
119	NAMP	0.193
58	NAMP	0.190
51	NAMP	0.166
102	NAMP	0.164
78	NAMP	0.160
43	NAMP	0.151
64	NAMP	0.148
88	NAMP	0.121
109	NAMP	0.112
96	NAMP	0.098
170	NAMP	0.098
134	NAMP	0.095
176	NAMP	0.085
129	NAMP	0.078
30	NAMP	0.072
75	NAMP	0.070
112	NAMP	0.070
148	NAMP	0.070
154	NAMP	0.068
156	NAMP	0.066
197	NAMP	0.059
4	NAMP	0.057
172	NAMP	0.052
94	NAMP	0.051
48	NAMP	0.049
106	NAMP	0.038
125	NAMP	0.037
17	NAMP	0.036
80	NAMP	0.034
19	NAMP	0.033
14	NAMP	0.026
114	NAMP	0.024
120	NAMP	0.023
133	NAMP	0.018
81	NAMP	0.017
149	NAMP	0.014
132	NAMP	0.013
59	NAMP	0.010
39	NAMP	0.008
104	NAMP	0.007
146	NAMP	0.007
117	NAMP	0.005
115	NAMP	0.004
10	NAMP	0.003
22	NAMP	0.002
131	NAMP	0.002
151	NAMP	0.002
121	NAMP	0.001
20	NAMP	0.000
61	NAMP	0.000
198	NAMP	0.000

## Sheet: All Algoritms
	SVM				Random Forest				Discriminant Analysis				Passed the test of all algorithms
2	AMP	0.966		1	AMP	0.9525		1	AMP	0.990
8	AMP	0.998		7	AMP	0.9895		6	AMP	0.951			8
25	AMP	0.995		8	AMP	0.998		7	AMP	0.973
27	AMP	0.978		15	AMP	0.967		8	AMP	0.999			27
31	AMP	0.970		16	AMP	0.9505		15	AMP	0.981			31
32	AMP	0.983		18	AMP	0.9975		16	AMP	0.997			32
34	AMP	0.963		27	AMP	0.9755		18	AMP	0.950			34
35	AMP	0.951		29	AMP	0.979		27	AMP	0.999
36	AMP	0.992		31	AMP	0.993		28	AMP	0.984			36
38	AMP	0.997		32	AMP	0.9995		29	AMP	0.959			38
41	AMP	0.986		34	AMP	0.995		31	AMP	0.992
51	AMP	0.995		36	AMP	1.0		32	AMP	1.000
52	AMP	0.960		38	AMP	0.9585		34	AMP	0.998
53	AMP	0.994		49	AMP	0.954		35	AMP	0.976
63	AMP	0.983		57	AMP	0.9875		36	AMP	0.999			63
65	AMP	0.994		63	AMP	1.0		37	AMP	0.965			65
67	AMP	0.986		65	AMP	0.9885		38	AMP	1.000
68	AMP	0.952		66	AMP	0.984		41	AMP	0.953			68
71	AMP	0.996		68	AMP	0.957		42	AMP	0.979
74	AMP	0.958		70	AMP	0.9705		47	AMP	0.982
77	AMP	0.999		72	AMP	0.9565		49	AMP	0.990
89	AMP	0.986		73	AMP	0.9705		52	AMP	0.998
91	AMP	0.968		76	AMP	0.968		57	AMP	0.991			91
99	AMP	0.964		82	AMP	0.9575		60	AMP	0.987			99
103	AMP	0.988		91	AMP	0.956		63	AMP	1.000			103
105	AMP	0.977		99	AMP	0.9815		65	AMP	0.995			105
108	AMP	0.970		101	AMP	0.999		66	AMP	0.990			108
110	AMP	0.981		103	AMP	0.9745		67	AMP	0.988
113	AMP	0.980		105	AMP	0.9585		68	AMP	0.995
116	AMP	0.992		108	AMP	0.976		70	AMP	0.998
122	AMP	0.955		122	AMP	0.994		71	AMP	0.997			122
124	AMP	0.998		124	AMP	0.979		72	AMP	0.975			124
127	AMP	0.977		127	AMP	0.953		73	AMP	0.994			127
128	AMP	0.991		128	AMP	0.95		74	AMP	0.994			128
130	AMP	0.988		130	AMP	0.9975		76	AMP	1.000			130
135	AMP	0.961		135	AMP	0.999		82	AMP	0.990			135
136	AMP	0.997		136	AMP	0.9585		91	AMP	0.992			136
137	AMP	0.974		137	AMP	0.9905		92	AMP	0.974			137
138	AMP	0.974		140	AMP	0.9845		93	AMP	0.985
140	AMP	0.974		150	AMP	0.9885		98	AMP	0.971			140
150	AMP	0.987		155	AMP	0.9925		99	AMP	0.989			150
153	AMP	0.963		160	AMP	0.964		101	AMP	0.999
158	AMP	0.970		164	AMP	1.0		103	AMP	0.993
160	AMP	0.966		165	AMP	0.99		105	AMP	0.994			160
164	AMP	0.976		166	AMP	0.958		107	AMP	0.950			164
165	AMP	0.984		173	AMP	0.982		108	AMP	0.989			165
173	AMP	0.951		174	AMP	0.9955		110	AMP	0.996			173
174	AMP	0.977		175	AMP	0.958		116	AMP	1.000			174
175	AMP	0.952		177	AMP	0.971		122	AMP	0.994			175
177	AMP	0.955		178	AMP	0.9815		124	AMP	0.997			177
178	AMP	0.995		179	AMP	0.9535		127	AMP	0.990			178
180	AMP	0.991		180	AMP	0.9505		128	AMP	0.998			180
187	AMP	0.996		187	AMP	0.9655		130	AMP	1.000			187
				190	AMP	0.9905		135	AMP	0.998
								136	AMP	0.974
								137	AMP	1.000
								138	AMP	0.999
								140	AMP	0.995
								150	AMP	1.000
								153	AMP	0.975
								157	AMP	0.991
								158	AMP	0.986
								160	AMP	0.999
								161	AMP	0.998
								163	AMP	0.969
								164	AMP	0.999
								165	AMP	0.999
								167	AMP	0.969
								168	AMP	0.957
								173	AMP	0.999
								174	AMP	1.000
								175	AMP	0.994
								177	AMP	1.000
								178	AMP	0.997
								179	AMP	0.992
								180	AMP	0.992
								187	AMP	0.980
								190	AMP	0.993
								192	AMP	0.954
								194	AMP	0.999

## Sheet: 35 peptides
>8
GIPCGESCVFIPCISSVIGCSCKSKVCYKN
>27
FLPKLAGKAIKK
>31
FLPLIAGMAAKFLPKIFCALTKK
>32
FLPIIAGVAAKLFGKLFCAISKKC
>34
FLPIVARLAANFLPKFVCKITKKC
>36
GIFSKLAGKKIKNLLISGLKNIGKEVGM
>38
GLKDWVKKALGSLWKLANSQKAIISGKKS
>63
FFGTALKIAAKIVPTLVCKITRKC
>65
GIPCGESCVYIPCISAVAGCSCKDKVCYRPKL
>68
VKIPGLSAQTARLGQTLAAFIIKGLQAF
>91
FLPIIAKLAANLVPSLI
>99
GILSTVFGMGKKILCGLSGLC
>103
GSVPCGESCVFIPCLTSIIGCYCKDKVCYRN
>105
GAILCNLCKVGSKVLGNSLAQEGAALPCGMAWRRGLCKK
>108
FIPGLIRTAIKAVTTIMCAITKKC
>122
FLPVLAGVSAAIGKALPKLMCAISK
>124
GVPLCGETCALIPCISTAIGCSCKSKVCYWN
>127
GFFALIPKIISSPLFKT
>128
QGCIGNGQSCNENLCSFQCRSIGYCGYGPAYCGRGRVCYCTARNMVRSR
>130
GILDSFKGLGKKAAQNLLKKAKCKITGC
>135
FLPFIASVAAKVLPKLFCAISRKC
>136
KWKLFKKIWSSVKLKS
>137
KWKSFIKKLAKFGFKVIKKFAKKHGSKIAKNQ
>140
GMASKAGSVLGKVGKVAIAIA
>150
GIFPKIIGKGIVNGIKSAGKRIKGVGMKILNAGSNLVGNLG
>160
GKVWDWIKSAGKKLIKGSINELKTAKNFVKNLLANTAAEQV
>164
ALSILKGVLKTAGKAIGKIVADQFGCKINKHC
>165
GVSSILKGAGKFLAGLVA
>173
QGCKRQCCLNETPNCYKKCGKYFGYCGKGFL
>174
GILSSFKGVLKGAGKNLLGSLKDKLKN
>175
FLPIIGKILAGLL
>177
GFGCPNDYPCHRHCRSIRRRAGYCAGWLRICTCYRN
>178
RACYCRIGACVRGERRYGTIFYLLFCCR
>180
CGESCVVISCTVTALLGCSCKDQVCYLN
>187
VNWKKIGKMIGTFAKGA

## Sheet: Specific activity prediction
https://dbaasp.org/tools?page=special-prediction
Active against all strains?	peptide ID	Strain Type	Class	Predictive value (Type)
	8	Escherichia coli ATCC 25922	Not Active	0.79 (NPV)
	8	Pseudomonas aeruginosa ATCC 27853	Not Active	0.84 (NPV)
	8	Klebsiella pneumonia	Not Active	0.91 (NPV)
	8	Staphylococcus aureus ATCC 25923	Not Active	0.66 (NPV)
No	8	Human erythrocytes	Not Active	0.77 (PPV)
	27	Escherichia coli ATCC 25922	Not Active	0.66 (NPV)
	27	Pseudomonas aeruginosa ATCC 27853	Not Active	0.55 (NPV)
	27	Klebsiella pneumonia	Not Active	1.00 (NPV)
	27	Staphylococcus aureus ATCC 25923	Not Active	0.64 (NPV)
No	27	Human erythrocytes	Not Active	0.89 (PPV)
	31	Escherichia coli ATCC 25922	Not Active	0.74 (NPV)
	31	Pseudomonas aeruginosa ATCC 27853	Not Active	0.94 (NPV)
	31	Klebsiella pneumonia	Not Active	0.86 (NPV)
	31	Staphylococcus aureus ATCC 25923	Not Active	0.51 (NPV)
No	31	Human erythrocytes	Active	0.63 (NPV)
	32	Escherichia coli ATCC 25922	Not Active	0.77 (NPV)
	32	Pseudomonas aeruginosa ATCC 27853	Not Active	0.94 (NPV)
	32	Klebsiella pneumonia	Not Active	0.87 (NPV)
	32	Staphylococcus aureus ATCC 25923	Active	0.52 (PPV)
No	32	Human erythrocytes	Active	0.64 (NPV)
	34	Escherichia coli ATCC 25922	Not Active	0.76 (NPV)
	34	Pseudomonas aeruginosa ATCC 27853	Not Active	0.82 (NPV)
	34	Klebsiella pneumonia	Not Active	0.99 (NPV)
	34	Staphylococcus aureus ATCC 25923	Not Active	0.64 (NPV)
No	34	Human erythrocytes	Not Active	0.74 (PPV)
	36	Escherichia coli ATCC 25922	Active	0.70 (PPV)
	36	Pseudomonas aeruginosa ATCC 27853	Active	0.53 (PPV)
	36	Klebsiella pneumonia	Active	0.90 (PPV)
	36	Staphylococcus aureus ATCC 25923	Active	0.55 (PPV)
Yes	36	Human erythrocytes	Not Active	0.59 (PPV)
	38	Escherichia coli ATCC 25922	Active	0.80 (PPV)
	38	Pseudomonas aeruginosa ATCC 27853	Active	0.50 (PPV)
	38	Klebsiella pneumonia	Active	0.85 (PPV)
	38	Staphylococcus aureus ATCC 25923	Active	0.58 (PPV)
Yes	38	Human erythrocytes	Active	0.55 (NPV)
	63	Escherichia coli ATCC 25922	Not Active	0.60 (NPV)
	63	Pseudomonas aeruginosa ATCC 27853	Not Active	0.85 (NPV)
	63	Klebsiella pneumonia	Not Active	0.84 (NPV)
	63	Staphylococcus aureus ATCC 25923	Active	0.56 (PPV)
No	63	Human erythrocytes	Active	0.56 (NPV)
	65	Escherichia coli ATCC 25922	Not Active	0.85 (NPV)
	65	Pseudomonas aeruginosa ATCC 27853	Not Active	0.89 (NPV)
	65	Klebsiella pneumonia	Not Active	0.89 (NPV)
	65	Staphylococcus aureus ATCC 25923	Not Active	0.82 (NPV)
No	65	Human erythrocytes	Not Active	0.74 (PPV)
	68	Escherichia coli ATCC 25922	Active	0.58 (PPV)
	68	Pseudomonas aeruginosa ATCC 27853	Not Active	0.75 (NPV)
	68	Klebsiella pneumonia	Active	0.90 (PPV)
	68	Staphylococcus aureus ATCC 25923	Active	0.58 (PPV)
No	68	Human erythrocytes	Active	0.61 (NPV)
	91	Escherichia coli ATCC 25922	Not Active	0.56 (NPV)
	91	Pseudomonas aeruginosa ATCC 27853	Not Active	0.85 (NPV)
	91	Klebsiella pneumonia	Not Active	1.00 (NPV)
	91	Staphylococcus aureus ATCC 25923	Active	0.52 (PPV)
No	91	Human erythrocytes	Not Active	0.77 (PPV)
	99	Escherichia coli ATCC 25922	Not Active	0.71 (NPV)
	99	Pseudomonas aeruginosa ATCC 27853	Not Active	0.96 (NPV)
	99	Klebsiella pneumonia	Active	0.85 (PPV)
	99	Staphylococcus aureus ATCC 25923	Not Active	0.62 (NPV)
No	99	Human erythrocytes	Active	0.52 (NPV)
	103	Escherichia coli ATCC 25922	Not Active	0.89 (NPV)
	103	Pseudomonas aeruginosa ATCC 27853	Not Active	0.82 (NPV)
	103	Klebsiella pneumonia	Not Active	0.93 (NPV)
	103	Staphylococcus aureus ATCC 25923	Not Active	0.63 (NPV)
No	103	Human erythrocytes	Not Active	0.75 (PPV)
	105	Escherichia coli ATCC 25922	Not Active	0.51 (NPV)
	105	Pseudomonas aeruginosa ATCC 27853	Not Active	0.67 (NPV)
	105	Klebsiella pneumonia	Active	0.85 (PPV)
	105	Staphylococcus aureus ATCC 25923	Not Active	0.63 (NPV)
No	105	Human erythrocytes	Active	0.63 (NPV)
	108	Escherichia coli ATCC 25922	Not Active	0.73 (NPV)
	108	Pseudomonas aeruginosa ATCC 27853	Not Active	0.94 (NPV)
	108	Klebsiella pneumonia	Not Active	0.84 (NPV)
	108	Staphylococcus aureus ATCC 25923	Active	0.55 (PPV)
No	108	Human erythrocytes	Active	0.73 (NPV)
	122	Escherichia coli ATCC 25922	Not Active	0.72 (NPV)
	122	Pseudomonas aeruginosa ATCC 27853	Not Active	0.98 (NPV)
	122	Klebsiella pneumonia	Not Active	0.84 (NPV)
	122	Staphylococcus aureus ATCC 25923	Active	0.60 (PPV)
No	122	Human erythrocytes	Active	0.66 (NPV)
	124	Escherichia coli ATCC 25922	Not Active	0.86 (NPV)
	124	Pseudomonas aeruginosa ATCC 27853	Not Active	0.82 (NPV)
	124	Klebsiella pneumonia	Not Active	0.78 (NPV)
	124	Staphylococcus aureus ATCC 25923	Not Active	0.81 (NPV)
No	124	Human erythrocytes	Not Active	0.52 (PPV)
	127	Escherichia coli ATCC 25922	Not Active	0.75 (NPV)
	127	Pseudomonas aeruginosa ATCC 27853	Not Active	0.87 (NPV)
	127	Klebsiella pneumonia	Active	0.85 (PPV)
	127	Staphylococcus aureus ATCC 25923	Not Active	0.53 (NPV)
No	127	Human erythrocytes	Not Active	0.67 (PPV)
	128	Escherichia coli ATCC 25922	Not Active	0.60 (NPV)
	128	Pseudomonas aeruginosa ATCC 27853	Not Active	0.53 (NPV)
	128	Klebsiella pneumonia	Active	0.85 (PPV)
	128	Staphylococcus aureus ATCC 25923	Not Active	0.73 (NPV)
No	128	Human erythrocytes	Not Active	0.66 (PPV)
	130	Escherichia coli ATCC 25922	Not Active	0.57 (NPV)
	130	Pseudomonas aeruginosa ATCC 27853	Not Active	0.62 (NPV)
	130	Klebsiella pneumonia	Not Active	0.99 (NPV)
	130	Staphylococcus aureus ATCC 25923	Not Active	0.66 (NPV)
No	130	Human erythrocytes	Not Active	0.63 (PPV)
	135	Escherichia coli ATCC 25922	Not Active	0.83 (NPV)
	135	Pseudomonas aeruginosa ATCC 27853	Not Active	0.90 (NPV)
	135	Klebsiella pneumonia	Not Active	0.89 (NPV)
	135	Staphylococcus aureus ATCC 25923	Not Active	0.52 (NPV)
No	135	Human erythrocytes	Active	0.73 (NPV)
	136	Escherichia coli ATCC 25922	Active	0.72 (PPV)
	136	Pseudomonas aeruginosa ATCC 27853	Active	0.60 (PPV)
	136	Klebsiella pneumonia	Active	0.90 (PPV)
	136	Staphylococcus aureus ATCC 25923	Active	0.53 (PPV)
Yes	136	Human erythrocytes	Not Active	0.71 (PPV)
	137	Escherichia coli ATCC 25922	Active	0.76 (PPV)
	137	Pseudomonas aeruginosa ATCC 27853	Active	0.54 (PPV)
	137	Klebsiella pneumonia	Active	0.85 (PPV)
	137	Staphylococcus aureus ATCC 25923	Active	0.57 (PPV)
Yes	137	Human erythrocytes	Active	0.55 (NPV)
	140	Escherichia coli ATCC 25922	Not Active	0.54 (NPV)
	140	Pseudomonas aeruginosa ATCC 27853	Not Active	0.82 (NPV)
	140	Klebsiella pneumonia	Active	0.85 (PPV)
	140	Staphylococcus aureus ATCC 25923	Not Active	0.70 (NPV)
No	140	Human erythrocytes	Active	0.64 (NPV)
	150	Escherichia coli ATCC 25922	Active	0.86 (PPV)
	150	Pseudomonas aeruginosa ATCC 27853	Active	0.58 (PPV)
	150	Klebsiella pneumonia	Active	0.90 (PPV)
	150	Staphylococcus aureus ATCC 25923	Not Active	0.52 (NPV)
No	150	Human erythrocytes	Active	0.56 (NPV)
	160	Escherichia coli ATCC 25922	Active	0.60 (PPV)
	160	Pseudomonas aeruginosa ATCC 27853	Active	0.54 (PPV)
	160	Klebsiella pneumonia	Not Active	0.91 (NPV)
	160	Staphylococcus aureus ATCC 25923	Not Active	0.66 (NPV)
No	160	Human erythrocytes	Active	0.54 (NPV)
	164	Escherichia coli ATCC 25922	Not Active	0.62 (NPV)
	164	Pseudomonas aeruginosa ATCC 27853	Not Active	0.74 (NPV)
	164	Klebsiella pneumonia	Not Active	1.00 (NPV)
	164	Staphylococcus aureus ATCC 25923	Not Active	0.72 (NPV)
No	164	Human erythrocytes	Not Active	0.61 (PPV)
	165	Escherichia coli ATCC 25922	Not Active	0.52 (NPV)
	165	Pseudomonas aeruginosa ATCC 27853	Not Active	0.92 (NPV)
	165	Klebsiella pneumonia	Active	0.85 (PPV)
	165	Staphylococcus aureus ATCC 25923	Not Active	0.57 (NPV)
No	165	Human erythrocytes	Active	0.68 (NPV)
	173	Escherichia coli ATCC 25922	Not Active	0.71 (NPV)
	173	Pseudomonas aeruginosa ATCC 27853	Active	0.51 (PPV)
	173	Klebsiella pneumonia	Active	0.90 (PPV)
	173	Staphylococcus aureus ATCC 25923	Not Active	0.81 (NPV)
No	173	Human erythrocytes	Not Active	0.75 (PPV)
	174	Escherichia coli ATCC 25922	Active	0.83 (PPV)
	174	Pseudomonas aeruginosa ATCC 27853	Not Active	0.66 (NPV)
	174	Klebsiella pneumonia	Active	0.85 (PPV)
	174	Staphylococcus aureus ATCC 25923	Active	0.71 (PPV)
Yes, exept Pseudomonas!	174	Human erythrocytes	Not Active	0.57 (PPV)
	175	Escherichia coli ATCC 25922	Not Active	0.52 (NPV)
	175	Pseudomonas aeruginosa ATCC 27853	Not Active	0.80 (NPV)
	175	Klebsiella pneumonia	Not Active	0.81 (NPV)
	175	Staphylococcus aureus ATCC 25923	Active	0.66 (PPV)
No	175	Human erythrocytes	Not Active	0.64 (PPV)
	177	Escherichia coli ATCC 25922	Not Active	0.55 (NPV)
	177	Pseudomonas aeruginosa ATCC 27853	Active	0.50 (PPV)
	177	Klebsiella pneumonia	Active	0.85 (PPV)
	177	Staphylococcus aureus ATCC 25923	Not Active	0.67 (NPV)
No	177	Human erythrocytes	Not Active	0.65 (PPV)
	178	Escherichia coli ATCC 25922	Not Active	0.62 (NPV)
	178	Pseudomonas aeruginosa ATCC 27853	Not Active	0.58 (NPV)
	178	Klebsiella pneumonia	Active	0.90 (PPV)
	178	Staphylococcus aureus ATCC 25923	Not Active	0.61 (NPV)
No	178	Human erythrocytes	Not Active	0.68 (PPV)
	180	Escherichia coli ATCC 25922	Not Active	0.75 (NPV)
	180	Pseudomonas aeruginosa ATCC 27853	Not Active	0.90 (NPV)
	180	Klebsiella pneumonia	Not Active	1.00 (NPV)
	180	Staphylococcus aureus ATCC 25923	Not Active	0.65 (NPV)
No	180	Human erythrocytes	Not Active	0.68 (PPV)
	187	Escherichia coli ATCC 25922	Active	0.78 (PPV)
	187	Pseudomonas aeruginosa ATCC 27853	Active	0.68 (PPV)
	187	Klebsiella pneumonia	Active	0.90 (PPV)
	187	Staphylococcus aureus ATCC 25923	Active	0.51 (PPV)
Yes	187	Human erythrocytes	Not Active	0.67 (PPV)
