# Supplementary material for: Novel Antimicrobial Peptides Designed Using a Recurrent Neural Network Reduce Mortality in Experimental Sepsis
Source: Antibiotics (Basel). 2022 Mar 18;11(3):411. doi: 10.3390/antibiotics11030411 (PMC8944797; doi:10.3390/antibiotics11030411)
Supplement: Supplementary file 1 [file antibiotics-11-00411-s001.zip › random_sequences.fasta]

>Seq_0
GHMRCYDTKKLIYSPTSFK
>Seq_1
HQHHDSFNHIWSTIHQQLAL
>Seq_2
KNPEINAWFPCSGLSRPHDIKPR
>Seq_3
TPMCMRQKVFDGSEAYEIYNIMRLMYKSWIVPYVPQPDMWTSYAAGY
>Seq_4
HITQRQWGVVSN
>Seq_5
CWVCGQGWWWIFMEDGPVVNDQCWQPETND
>Seq_6
FARPATFYGHWFNWRDYEWNPY
>Seq_7
CKEKFGSFYKGRACYIYMGSYHMQYQQGQRL
>Seq_8
FITAAFGYRQWMQFDHRCCQHSTATEQPC
>Seq_9
NQNQEGGTEVNCFAMEGKIDYDWR
>Seq_10
YPHNWILA
>Seq_11
VTSILWSTAVCSFFGLHYP
>Seq_12
WHWWGSLDWDNIPEETCFQPKQVG
>Seq_13
CGFHCMQEKRHHGIYLDMANAWPMWDK
>Seq_14
RYTCCEGHEISVQTPCCAFQFIIVHGDVGIWVNAHFAPGWR
>Seq_15
TPVILGIYCFVEYAQFYTCKPYG
>Seq_16
TQPASMLYELGAWCCQGTAVYDPCIGEANRNAFGWFPNDVDP
>Seq_17
PQGVIGFNQKLKPVPHFCIYYMTKTESCSIF
>Seq_18
VITLPAYSMCCGKQWGIKYIYMKHQPAITWVRAKMTLAFDEGGKRWI
>Seq_19
MCGGKFNACPEGPFNEIICMSAFTMYLWKWPFRNIAYGKRLD
>Seq_20
WDEGGIHPPCTCRCMDWSINIFGDVVFEEDTIRIK
>Seq_21
CHMCRNEADEYINPWNCGQIVTGCQEWSIWGYDHLYWYKV
>Seq_22
DSKFYNRGWIEQEIGRLDLCYGYKCAVNVATLR
>Seq_23
WWYDGMTL
>Seq_24
KEQELCMVEDPNKCYNVWRMNMRCLSKKGIKAGFKLWMMITHPHWTQ
>Seq_25
NPAYGQPRVKMQIWQHWACRSLPMHCTYHCTRRKTCLRYSVRHFDNM
>Seq_26
PHFTFQAGAGYVKRAASM
>Seq_27
ETPLDMKERQAHCHSDCECV
>Seq_28
NHNTLQITQCPDRKSLGLEYKGFDLVAWEK
>Seq_29
NIIRARWTVVIAAWKNFRVFTLAKVRRGDVQV
>Seq_30
PGNDRSAEDNKPCCTMLAGTGVCGACGHTSLKHYHRRGYMRVHHHY
>Seq_31
TGKVFWNTDPNVLRIWFPMKHYYRWLAHWKHMQ
>Seq_32
PDTDDGWAIG
>Seq_33
CGVQEGD
>Seq_34
YHDGQHRTYGMPSNTYFVRHPEWRVLIL
>Seq_35
DYIAPEPLGGQNGPWYWSVTWSKMHYCKKH
>Seq_36
LRHTYTKYPDGDSLHYNNIPPLSINKHGKKEYCTH
>Seq_37
GEWGAWRDHLHKAMWRYWCLNAYSPGNRCRWY
>Seq_38
MAAGGARKMAQRIASGWLH
>Seq_39
YDMGYFIFHFWKRL
>Seq_40
HGLWTASAEFMTDLKCANIMDPMNRFCHAEYY
>Seq_41
QKNRSMKTPKRQVTHTLWMGMQDKIHQKFCDLGTLMNALF
>Seq_42
GRVNNKKITF
>Seq_43
NLFFHNSCQAQPSESLL
>Seq_44
YALQMWKIITFMHGLWWPQSRYRSQNGKRIAWQNGKFF
>Seq_45
CWEFKIARCHKVQVM
>Seq_46
PKTVEKRIEVRGEHQLIGCCLYLNQIEYEFRWMSRM
>Seq_47
LQVDYIFLPDGWVCILLHFQPCKMIDMLHFMLAGI
>Seq_48
WFHSEKIHHGVSRESEGVHHLL
>Seq_49
FWMSPSYIKWCCHELRPHSVDGLEHSSC
>Seq_50
MSYLNHSIKQNDNEQSGYMVTVIFGFGETFRPAFIMS
>Seq_51
EQLKVCRKMCARTLPTYCQCECHIIYQLTTF
>Seq_52
RETQMHRLLTSASALSNNEISW
>Seq_53
SLMWEYQHAIVIQEERAPEWRINTTILYEQSNRPF
>Seq_54
ETVNNTLMSVNLMSMMRFTIHN
>Seq_55
NPHVHDTNWPYLWQ
>Seq_56
HSDRRNRRHKHHHTPSFPAETAFPTNINNDVCVMIIRMM
>Seq_57
EPELMHW
>Seq_58
RWTLKVLM
>Seq_59
KSHHQPKSDYAKLYPNNDCVRFHFPAMPVHNATTGFRCKVY
>Seq_60
MQRKDIVLASSELLP
>Seq_61
YMPSLYTCYMFNTLSARVHQHCRPMPRGTCNAQPKAWASPQWTTKHKI
>Seq_62
CVSECVNIFGQQPRRPRTGQCRVMCDQSADIPQHW
>Seq_63
VTRYIIETPSQLSSVIDEGPVFRMPFRPHCLHPKEAMTGQWRCNTM
>Seq_64
DRWVASKVRILFTW
>Seq_65
PKCSTWKMANCYPPNNYACDHGSMPLTDDFQDCK
>Seq_66
FWEAIRHRWELLGTDDTTGHKYARSPTPCVAFCNEDYIVAEH
>Seq_67
NAKILIQCNAVAM
>Seq_68
SSHIRMIRGIRAQRGVIDWDMYFRDDLRGVGHQYEFCANWCGFYPV
>Seq_69
EGHGWVGDSRRP
>Seq_70
KNPILAQQKLRMFHM
>Seq_71
WETYIPYPYCVYWNHGPDWKWNVVSCWYEIVVVSI
>Seq_72
KFWWGRHWWMTLCGYSKREYLSWSRSPS
>Seq_73
KTKNLYWNLLDPWCNTTYCDRCWISYKGIQQNPEMKPAQTHPFYRDRQM
>Seq_74
IHEIYTFYIANRNLM
>Seq_75
DSTLLHRLHNREWDADIRPETEMRYYCPMCCHFEWNEVRNTTQYPPCFT
>Seq_76
AGLQRHSCWHQNGYSHYNYKQQYFYVDKV
>Seq_77
AQWDACYQA
>Seq_78
HNNLCWNCKRATQHIEKRGCF
>Seq_79
MHELIVKWHVNIKRD
>Seq_80
AEYEPPQFQYSKYYVRADATPFHRFMGTCGVEASGHQFPAIRMGSF
>Seq_81
NTFFKCYYLCKKINHAFHAFQAQVYLDPKKSMK
>Seq_82
AIRIFFEHVLMCFHMKIHHASTTPFNK
>Seq_83
PLMDGVSNTNGCKTWCEAWAWITENFVIFSLWCHLKSMCTV
>Seq_84
PHASCQRTVHLGTPKYEFPGGEGEQPGQCQYDHLYCTDGMTSGGFDMP
>Seq_85
SLTLYSQRLLRNVSENAVFMRGKRFEMLAP
>Seq_86
FGACRAV
>Seq_87
TSPAICPKQVFSRMYHLLMDVYNSMLVCV
>Seq_88
LRAHVGEKFALWSKATAPGLVYLHVPRNNIIAWWRI
>Seq_89
PIKWGND
>Seq_90
LAIDLFMSRIESDDTGNNGKPTGVQNYMHKD
>Seq_91
SLRKINEEMDQFMEPDN
>Seq_92
LSLHKRMNSMYMISNGGLHSCRDMKKAALMHTQYGKVHLALPAS
>Seq_93
YRVGAAQDFYDPNCSKAIADCGYFYGSYRR
>Seq_94
KKPDPKAQWCCEDPSRGYLQRLITSSHEASTRSVMEMHECG
>Seq_95
KCQMWTCGLAQPYLRGSWHPVCDLVGMLWYPIMQAINLVH
>Seq_96
KFMCQIFYQCMLRSGKFVYASRMSHKNQYANTQFVNDFSKKVEC
>Seq_97
GWYYEDIPFHYMENEEDWWE
>Seq_98
QWIAKKNKIKGLCPVDVLTY
>Seq_99
RVKTDNMIALNWI
>Seq_100
IIGHRLWAGNRPPNLGYLGNGREDKLTKCKRPEPQTFVEGCNKPTKHWM
>Seq_101
NYEFEPL
>Seq_102
NEIGNWAQYTKYRMSGKYWDKVIMFQVSFPD
>Seq_103
CELKRFSYSKEHRINNVWRGWM
>Seq_104
QWTKRPPYTEKYLNKSCEDNVKQETSTFHVFRVFKIMYVFM
>Seq_105
LKVSVPAWNMVMSYYRYDPW
>Seq_106
PHMTQAWGWSMCFLCQNIRSFLLIR
>Seq_107
NQVSCQKFLNARQMLWVVCPYGQDSSWCVIIMWELHFMHNCCPSQMKF
>Seq_108
CSNMLRSMYLYI
>Seq_109
TIMTVKGCDKEYEGFWQQHIAMFVALPVCSTWSDRLSRKQTPYTEA
>Seq_110
ADILDAFGRTFDFICVQTSHRMPSNYHEFFAVE
>Seq_111
CQAPTNVPDIMLVDYCWHDLWHGDKTCFQCHRHQVFWHTYRDITLDHAS
>Seq_112
LGLPWQRHTSHELCAYWQKGCLPWLIL
>Seq_113
FIMWIFKIYMEAVFRMKQHQYRK
>Seq_114
DKFHNRQGMPLLEYIGPTICCDHVTDDSYAYFNANPGKPRMGAR
>Seq_115
HWGQIRNAARKFNGEKFWKYIPGHWDQYRYFHMMDEPPFGMH
>Seq_116
MNGTLSCCFVYDEDRVRDHRWYLKTSHTPVSASHYSE
>Seq_117
TVDFRVPSFLRPPIERCDNVFWNPDKFDPHHNGVSARMVFK
>Seq_118
MCVVIGIKHDNAPFHYSEFWVQTVVAEVKMRKIMQV
>Seq_119
ASYICQVHSIPEQFHHGNTFQHHCVFG
>Seq_120
HMNDDMFRQDCCWDDGYHCQIGGKHGQGLLERITSKMPLEVCKIV
>Seq_121
IIHCWIA
>Seq_122
WECHPQFVNFCHCPITTTRYTCMIGKSIDDPNEI
>Seq_123
HWKMAAANIERAVTCPSLDPTPVDWYELDRKNMYE
>Seq_124
LPQQNSGWCVMRWNYSWHILK
>Seq_125
GQPPHRDAIVTQDPRQNIEPCCQVFMKPEPDDIWCWEFHLK
>Seq_126
VQGCHGVNGHTDSRNCAHIFRSCFWMNCSK
>Seq_127
KWTKNMCKIARE
>Seq_128
FWNLKEERPRFELVYFRYGARGPTQAAVVQYTVPWYFPLMVKVIP
>Seq_129
TDMRIMSQMCH
>Seq_130
EHYEPQIRSVMSQNCREKTRRFMNVQADTINCRPMWLEIHHYCD
>Seq_131
KGHHTPFNDRDVTLEEWVFQWPPF
>Seq_132
GWHDDQGYTSPSHSRHEHRRLYHTCNGIYA
>Seq_133
YLQHHPIYLEIP
>Seq_134
RCVKYPNDDQSKSC
>Seq_135
ERCSCYGMAQHTMQFWGNH
>Seq_136
VSKEDAPNRGDNIPLSHGSVESVPYWQDTQEHYSHLEKHKQFCKDRAV
>Seq_137
EYPNNPVDQHHDWYCHDGVLKKSQQMDGGASNEPG
>Seq_138
PIHDWENDNELNTRFAEFMFQNWECDTQGMQGLH
>Seq_139
EQDRQVAIVCTGHGHRMPADRGHRLRI
>Seq_140
CDWSQKKWNWLEDCSGQWKAYDEYQRLGN
>Seq_141
VCYQYVACAIV
>Seq_142
HIVSLCLRTIQY
>Seq_143
IFVYITDNCSEHNEPYPIHYMHWVDFRRNAEKPG
>Seq_144
WWGQGQWSIYAWFYGHI
>Seq_145
FQWVWCEHGGSGNKIGQTM
>Seq_146
VLQEMPEPVHTHKWRENTTSYSFWAICDKMTRFPDGDQPRQ
>Seq_147
GHPITYQQSNIMSSQLSDT
>Seq_148
SRVHWMNRIKYIMAPIREAQHHVRVCTPCGLQLANVSEPKE
>Seq_149
PEIQAVMGWSATYLSDPYWTIMYRYNGI
>Seq_150
DPAGPSRHQRH
>Seq_151
NIPRNVWPKEMMGESCAHAYLKFSTPDRYG
>Seq_152
CDWRNWIYDVKATKWQAYIWTMNVDWIYKTEWPDSDCWAVLGTNR
>Seq_153
NIIPPMMGMV
>Seq_154
TQWGTTWCVHEWPMMKKDPRFYVLTWTL
>Seq_155
HHIIKRCSQSVSHSAIYG
>Seq_156
PTVTNNPSDPLNDCGWEGQRMVMGRSKW
>Seq_157
IHCRNIHIMQKSMWTKHPPTIPWNMICHFSIDVNFIMSWYDRGVHQRRS
>Seq_158
RQPRNINTEMPARAAENMIDPQNECTW
>Seq_159
IQPQALRDESMKCSAAQR
>Seq_160
HELHWRSFQQWMASYGIVTQCTYAMAEMH
>Seq_161
LFFQKFCNYICDAPYPTEFLTEKKEIPDFWYFH
>Seq_162
RLMKPITQWWEWHTT
>Seq_163
LWVEQCH
>Seq_164
WPHRGDGDKYPTAGYIFALQF
>Seq_165
INPWWYGTEWWHWEWLPMQKKR
>Seq_166
GLPFEVWFEGSGWAHNYIICQYHEKLMQMHVMQYSPPLMCT
>Seq_167
GWVETCFFYCMASGQKQVEPERIL
>Seq_168
DYLYHGPDVWATVRAHQHPRCNRPLAHM
>Seq_169
GNCEQRDNHASPCYWLGWTEESLAFGLMRRNSWRKFQKGYSFN
>Seq_170
FKDLADFSHAAKM
>Seq_171
CETWWYDEYNPIKWDLMIGAEGPTDCHFCMFCMTILGYEIS
>Seq_172
ADHTACTWQCHEMVLNHFILPHTNTFLDEFRENNLQDIQP
>Seq_173
TVNDVPQHNYNPICVYR
>Seq_174
STFPTYRYWTWRMVPIVYMHN
>Seq_175
NQMIGLITWLKGHPIGAHVRDVNF
>Seq_176
FMLEIYDQFFARKFCIVMMKNIMVTRPP
>Seq_177
QTEKWDEKFKSGCRMSKLYRKRSVVMGKPCLHQ
>Seq_178
HMRYPFTIRAVPAWYWHVCMPFMEVMFWYEHFRYFDFMQ
>Seq_179
HPKCVQQVEYTYTMIVHQMEWIEHIPQDHCLPWQPKT
>Seq_180
LWQHCPPALTSVDRKIPVGHDFIVCRPKID
>Seq_181
CEIFFDIWGMVYMWHCPRHAYGVYTIGTLRHFSIWPLHIY
>Seq_182
SQIFALDMNCVKEFPVFMEGSEKCSEFWEM
>Seq_183
YRYIAHIVLIVPMSGVHDVGDNTNRNNHYAINLR
>Seq_184
MKAPVPIDSGHGETEHPTCWKGYAWCSKS
>Seq_185
GQCCTQMSHEYCTGLMVEHVKMPSPTHECHFKPECPVAYHMYPE
>Seq_186
ISLRVYPAIIKKSADHPEDRFCWVIKVFMQHKQPNWEG
>Seq_187
VCYQFHTQIRWLYYENMKEEQEKHWLMICFHAQVYTHKK
>Seq_188
HHTWWTALEYQ
>Seq_189
REKWGMH
>Seq_190
MRDWCAYISWTEWHHPGRTNRWGMQSTHMACNTWTCTMEVH
>Seq_191
IWRGTTAYATCSQMTWRFETIRINYSEGLEEYMQDMAWPASYTHYMY
>Seq_192
AWRPAKGNVWGPGEQLEINPMEKMERED
>Seq_193
AKVQFGWYGCCNQSGNQKPFGTYRTEDWAHCHQMDKFSGHW
>Seq_194
YCWKPADHHTRFRGYFCKKEGDKAPHSQTLFLRHQ
>Seq_195
DGDDICYHCTIPEQYMW
>Seq_196
VHNRQVTVSCMGAPAMFEWICACRIFPMWKVDQLAYSA
>Seq_197
GEILPFQEQASTQESELEN
