# Supplementary material for: Novel Antimicrobial Peptides Designed Using a Recurrent Neural Network Reduce Mortality in Experimental Sepsis
Source: Antibiotics (Basel). 2022 Mar 18;11(3):411. doi: 10.3390/antibiotics11030411 (PMC8944797; doi:10.3390/antibiotics11030411)
Supplement: Supplementary file 1 [file antibiotics-11-00411-s001.zip › Sampled peptides.csv]

ANALYSIS OF SAMPLED SEQUENCES
==============================
Nr. of duplicates in generated sequences: 0
0.0 percent of generated sequences are present in the training data.
LENGTH DISTRIBUTION OF GENERATED DATA:
Number of sequences too short:	2
Number of invalid (with 'B'):	0
Number of valid unique seqs:	198
Mean sequence length:	23.4 � 10.2
Median sequence length:	22
Minimal sequence length:	7
Maximal sequence length:	49
DISTANCE CALCULATION IN 'PEPCATS' DESCRIPTOR SPACE
Average euclidean distance of sampled to training data:	0.924 +/- 0.406
Average euclidean distance if randomly sampled seqs:	0.920 +/- 0.373
Average euclidean distance if amphipathic helical seqs:	1.104 +/- 0.435
DISTANCE CALCULATION FOR SCALED GLOBAL DESCRIPTORS
Average euclidean distance of sampled to training data:	4.10 +/- 1.67
Average euclidean distance if randomly sampled seqs:	4.41 +/- 1.60
Average euclidean distance if amphipathic helical seqs:	5.16 +/- 1.63
HYDROPHOBIC MOMENTS
Hydrophobic moment of training seqs:	0.251 +/- 0.161
Hydrophobic moment of sampled seqs:	0.283 +/- 0.171
Hydrophobic moment of random seqs:	0.179 +/- 0.117
Hydrophobic moment of amphipathic seqs:	0.679 +/- 0.088
